# Supplementary material for: 3-[4-(2-Amino-2-oxoeth­yl)phen­oxy]-2-hy­droxy-N-isopropyl­propanaminium 1,1′-binaphthyl-2,2′-diyl phosphate
Source: Acta Crystallogr Sect E Struct Rep Online. 2010 Dec 11;67(Pt 1):o91. doi: 10.1107/S1600536810049494 (PMC3050315; doi:10.1107/S1600536810049494)
Supplement: Supplementary file 1 [file e-67-00o91-sup1.cif]

##############################################################################
###                                                                        ###
###        Electronic paper (Acta Crystallographica Section E)             ###
###                                                                        ###
##############################################################################
#                                                                            #
# This CIF contains the data in a paper accepted for publication in Acta     #
# Crystallographica Section E. It conforms to the requirements of Notes      #
# for Authors for Section E, and has been peer reviewed under the auspices   #
# of the IUCr Commission on Journals.                                        #
#                                                                            #
# Full details of the Crystallographic Information File format               #
# are given in the paper "The Crystallographic Information File (CIF):       #
# a New Standard Archive File for Crystallography" by S. R. Hall, F. H.      #
# Allen and I. D. Brown [Acta Cryst. (1991), A47, 655-685].                  #
#                                                                            #
# The current version of the core CIF dictionary is obtainable from          #
# ftp://ftp.iucr.org/pub/cif_core.dic. The current version number is 2.4.    #
#                                                                            #
# Software is freely available for graphical display of the structure(s) in  #
# this CIF.  For information consult the CIF home page http://www.iucr.org/  #
# cif/home.html                                                              #
#                                                                            #
# This file may be used for bona fide research purposes within the           #
# scientific community so long as proper attribution is given to the journal # 
# article from which it was obtained.                                        #
#                                                                            #
##############################################################################
                                             
data_I
_audit_creation_method     SHELXL-97
_chemical_name_systematic
;
3-[4-(2-Amino-2-oxoethyl)phenoxy]-2-hydroxy-<i>N</i>-isopropylpropanaminium
1,1'-binaphthyl-2,2'-diyl phosphate
;
_chemical_name_common     ?
_chemical_formula_moiety     'C14 H23 N2 O3 +, C20 H12 O4 P -'
_chemical_formula_sum     'C34 H35 N2 O7 P'
_chemical_formula_iupac     'C14 H23 N2 O3 +, C20 H12 O4 P -'
_chemical_formula_weight     614.61
_chemical_melting_point     ?
_symmetry_cell_setting     orthorhombic
_symmetry_space_group_name_H-M     'P n a 21'
loop_
    _symmetry_equiv_pos_as_xyz
    'x, y, z'
    '-x, -y, z+1/2'
    'x+1/2, -y+1/2, z'
    '-x+1/2, y+1/2, z+1/2'
_cell_length_a     9.8646(14)
_cell_length_b     26.145(4)
_cell_length_c     11.9306(16)
_cell_angle_alpha     90.00
_cell_angle_beta     90.00
_cell_angle_gamma     90.00
_cell_volume     3077.1(7)
_cell_formula_units_Z     4
_cell_measurement_reflns_used     4710
_cell_measurement_theta_min     2.587
_cell_measurement_theta_max     22.646
_cell_measurement_temperature     273(2)
_exptl_crystal_description     plate
_exptl_crystal_colour     colorless
_exptl_crystal_size_max     0.39
_exptl_crystal_size_mid     0.38
_exptl_crystal_size_min     0.35
_exptl_crystal_density_diffrn     1.327
_exptl_crystal_density_meas     ?
_exptl_crystal_density_method     'not measured'
_exptl_crystal_F_000     1296
_exptl_absorpt_coefficient_mu     0.142
_exptl_absorpt_correction_type     multi-scan
_exptl_absorpt_process_details     '(SADABS; Sheldrick, 1996)'
_exptl_absorpt_correction_T_min     0.9468
_exptl_absorpt_correction_T_max     0.9521
_exptl_special_details
;
;
_diffrn_ambient_temperature     273(2)
_diffrn_radiation_type     MoK\a
_diffrn_radiation_wavelength     0.71073
_diffrn_radiation_source     'fine-focus sealed tube'
_diffrn_radiation_monochromator     graphite
_diffrn_measurement_device_type     'Bruker SMART'
_diffrn_measurement_method     'phi and omega scans'
_diffrn_detector_area_resol_mean     ?
_diffrn_reflns_number     14697
_diffrn_reflns_av_R_equivalents     0.0346
_diffrn_reflns_av_sigmaI/netI     0.0425
_diffrn_reflns_theta_min     1.56
_diffrn_reflns_theta_max     25.02
_diffrn_reflns_theta_full     25.02
_diffrn_measured_fraction_theta_max     1.000
_diffrn_measured_fraction_theta_full     1.000
_diffrn_reflns_limit_h_min     -11
_diffrn_reflns_limit_h_max     11
_diffrn_reflns_limit_k_min     -19
_diffrn_reflns_limit_k_max     31
_diffrn_reflns_limit_l_min     -14
_diffrn_reflns_limit_l_max     14
_diffrn_standards_number     ?
_diffrn_standards_interval_count     ?
_diffrn_standards_interval_time     ?
_diffrn_standards_decay_%     ?
_refine_special_details
;
Refinement of <i>F</i>^2^ against ALL reflections. The weighted <i>R</i>-factor
<i>wR</i> and goodness of fit <i>S</i> are based on <i>F</i>^2^, conventional
<i>R</i>-factors <i>R</i> are based on <i>F</i>, with <i>F</i> set to zero for
negative <i>F</i>^2^. The threshold expression of <i>F</i>^2^ >
\s(<i>F</i>^2^) is used only for calculating <i>R</i>-factors(gt) <i>etc</i>.
and is not relevant to the choice of reflections for refinement.
<i>R</i>-factors based on <i>F</i>^2^ are statistically about twice as large
as those based on <i>F</i>, and <i>R</i>- factors based on ALL data will be
even larger.
;
_reflns_number_total     5261
_reflns_number_gt     3982
_reflns_threshold_expression     I>2sigma(I)
_refine_ls_structure_factor_coef     Fsqd
_refine_ls_matrix_type     full
_refine_ls_R_factor_all     0.0618
_refine_ls_R_factor_gt     0.0383
_refine_ls_wR_factor_gt     0.0785
_refine_ls_wR_factor_ref     0.0883
_refine_ls_goodness_of_fit_ref     1.057
_refine_ls_restrained_S_all     1.056
_refine_ls_number_reflns     5261
_refine_ls_number_parameters     421
_refine_ls_number_restraints     1
_refine_ls_hydrogen_treatment     constr
_refine_ls_weighting_scheme     calc
_refine_ls_weighting_details
         'calc w=1/[\s^2^(Fo^2^)+(0.0409P)^2^+0.2334P] where P=(Fo^2^+2Fc^2^)/3'
_atom_sites_solution_hydrogens     geom
_atom_sites_solution_primary     direct
_atom_sites_solution_secondary     difmap
_refine_ls_shift/su_max     0.001
_refine_ls_shift/su_mean     0.000
_refine_diff_density_max     0.275
_refine_diff_density_min     -0.219
_refine_ls_extinction_method     none
_refine_ls_extinction_coef     ?
_refine_ls_abs_structure_details     'Flack (1983), 2855 Friedel pairs'
_refine_ls_abs_structure_Flack     0.03(10)
loop_
    _atom_type_symbol
    _atom_type_description
    _atom_type_scat_dispersion_real
    _atom_type_scat_dispersion_imag
    _atom_type_scat_source
    'C' 'C' 0.0033 0.0016
                         'International Tables Vol C Tables 4.2.6.8 and 6.1.1.4'
    'H' 'H' 0.0000 0.0000
                         'International Tables Vol C Tables 4.2.6.8 and 6.1.1.4'
    'N' 'N' 0.0061 0.0033
                         'International Tables Vol C Tables 4.2.6.8 and 6.1.1.4'
    'O' 'O' 0.0106 0.0060
                         'International Tables Vol C Tables 4.2.6.8 and 6.1.1.4'
    'P' 'P' 0.1023 0.0942
                         'International Tables Vol C Tables 4.2.6.8 and 6.1.1.4'
_computing_data_collection     'SMART (Bruker, 2001)'
_computing_cell_refinement     'SAINT (Bruker, 2001)'
_computing_data_reduction     'SAINT (Bruker, 2001)'
_computing_structure_solution     'SHELXS97 (Sheldrick, 2008)'
_computing_structure_refinement     'SHELXL97 (Sheldrick, 2008)'
_computing_molecular_graphics     'SHELXTL (Sheldrick, 2008)'
_computing_publication_material     'SHELXTL (Bruker, 2001)'
loop_
    _atom_site_type_symbol
    _atom_site_label
    _atom_site_fract_x
    _atom_site_fract_y
    _atom_site_fract_z
    _atom_site_U_iso_or_equiv
    _atom_site_adp_type
    _atom_site_calc_flag
    _atom_site_refinement_flags
    _atom_site_occupancy
    _atom_site_disorder_assembly
    _atom_site_disorder_group
    N N1 1.0356(2) 0.73553(9) 0.9249(2) 0.0503(6) Uani d . 1 . .
    H H1A 1.0214 0.7081 0.9628 0.060 Uiso calc R 1 . .
    H H1B 0.9688 0.7550 0.9070 0.060 Uiso calc R 1 . .
    N N2 0.7574(2) 0.84866(8) 0.09975(18) 0.0425(6) Uani d . 1 B .
    H H2A 0.7757 0.8256 0.0458 0.051 Uiso calc R 1 . .
    H H2B 0.6727 0.8425 0.1243 0.051 Uiso calc R 1 . .
    O O1 0.85501(19) 0.60766(7) 0.23253(15) 0.0414(5) Uani d . 1 . .
    O O2 0.79646(19) 0.59375(7) 0.03175(14) 0.0428(5) Uani d . 1 . .
    O O3 0.72831(19) 0.67462(7) 0.11765(19) 0.0537(5) Uani d . 1 . .
    O O4 0.97968(19) 0.65639(8) 0.08968(18) 0.0565(6) Uani d . 1 . .
    O O5 1.2588(2) 0.72090(7) 0.91795(17) 0.0487(5) Uani d . 1 . .
    O O6 0.9002(2) 0.79899(8) 0.41140(16) 0.0508(5) Uani d . 1 . .
    O O7 0.7363(2) 0.76326(8) 0.2308(2) 0.0639(6) Uani d . 1 . .
    H H7A 0.7331 0.7348 0.2019 0.096 Uiso calc R 1 . .
    P P1 0.84174(7) 0.63871(3) 0.11563(7) 0.04164(19) Uani d . 1 . .
    C C1 0.7172(3) 0.53332(10) 0.2126(2) 0.0354(6) Uani d . 1 . .
    C C2 0.7427(3) 0.57925(10) 0.2645(2) 0.0363(6) Uani d . 1 . .
    C C3 0.6600(3) 0.59822(11) 0.3496(2) 0.0427(7) Uani d . 1 . .
    H H3 0.6821 0.6288 0.3849 0.051 Uiso calc R 1 . .
    C C4 0.5485(3) 0.57245(11) 0.3810(3) 0.0468(7) Uani d . 1 . .
    H H4 0.4960 0.5849 0.4397 0.056 Uiso calc R 1 . .
    C C5 0.5094(3) 0.52674(10) 0.3266(2) 0.0396(7) Uani d . 1 . .
    C C6 0.3886(3) 0.50032(12) 0.3525(3) 0.0515(8) Uani d . 1 . .
    H H6 0.3353 0.5116 0.4118 0.062 Uiso calc R 1 . .
    C C7 0.3484(3) 0.45894(12) 0.2931(3) 0.0532(8) Uani d . 1 . .
    H H7 0.2684 0.4422 0.3118 0.064 Uiso calc R 1 . .
    C C8 0.4272(3) 0.44137(11) 0.2032(3) 0.0499(8) Uani d . 1 . .
    H H8 0.3978 0.4137 0.1606 0.060 Uiso calc R 1 . .
    C C9 0.5465(3) 0.46459(11) 0.1783(2) 0.0425(7) Uani d . 1 . .
    H H9 0.5986 0.4519 0.1196 0.051 Uiso calc R 1 . .
    C C10 0.5938(3) 0.50747(10) 0.2389(2) 0.0349(6) Uani d . 1 . .
    C C11 0.8142(3) 0.51381(9) 0.1265(2) 0.0352(6) Uani d . 1 . .
    C C12 0.8525(3) 0.54511(10) 0.0395(2) 0.0384(6) Uani d . 1 . .
    C C13 0.9387(3) 0.52908(12) -0.0454(2) 0.0464(8) Uani d . 1 . .
    H H13 0.9626 0.5515 -0.1026 0.056 Uiso calc R 1 . .
    C C14 0.9877(3) 0.48104(13) -0.0448(3) 0.0568(9) Uani d . 1 . .
    H H14 1.0420 0.4701 -0.1038 0.068 Uiso calc R 1 . .
    C C15 0.9584(3) 0.44693(11) 0.0438(3) 0.0501(8) Uani d . 1 . .
    C C16 1.0124(4) 0.39660(14) 0.0491(4) 0.0739(11) Uani d . 1 . .
    H H16 1.0673 0.3851 -0.0090 0.089 Uiso calc R 1 . .
    C C17 0.9863(4) 0.36521(13) 0.1357(4) 0.0715(11) Uani d . 1 . .
    H H17 1.0225 0.3324 0.1366 0.086 Uiso calc R 1 . .
    C C18 0.9060(4) 0.38159(12) 0.2232(3) 0.0611(9) Uani d . 1 . .
    H H18 0.8897 0.3599 0.2835 0.073 Uiso calc R 1 . .
    C C19 0.8500(3) 0.42961(11) 0.2220(3) 0.0479(8) Uani d . 1 . .
    H H19 0.7961 0.4400 0.2817 0.058 Uiso calc R 1 . .
    C C20 0.8726(3) 0.46360(10) 0.1314(2) 0.0396(7) Uani d . 1 . .
    C C21 1.1587(3) 0.74762(11) 0.8944(2) 0.0396(7) Uani d . 1 . .
    C C22 1.1765(3) 0.79671(11) 0.8281(3) 0.0499(8) Uani d . 1 . .
    H H22A 1.1437 0.8251 0.8729 0.060 Uiso calc R 1 . .
    H H22B 1.2724 0.8021 0.8148 0.060 Uiso calc R 1 . .
    C C23 1.1032(3) 0.79705(10) 0.7164(2) 0.0419(7) Uani d . 1 . .
    C C24 1.1619(3) 0.77574(10) 0.6244(3) 0.0510(7) Uani d . 1 . .
    H H24 1.2475 0.7612 0.6319 0.061 Uiso calc R 1 . .
    C C25 1.1003(3) 0.77459(11) 0.5198(3) 0.0499(8) Uani d . 1 . .
    H H25 1.1425 0.7593 0.4587 0.060 Uiso calc R 1 . .
    C C26 0.9733(3) 0.79712(10) 0.5096(2) 0.0414(7) Uani d . 1 . .
    C C27 0.9134(3) 0.81967(10) 0.6010(2) 0.0442(7) Uani d . 1 . .
    H H27 0.8295 0.8355 0.5936 0.053 Uiso calc R 1 . .
    C C28 0.9773(3) 0.81891(11) 0.7032(2) 0.0460(7) Uani d . 1 . .
    H H28 0.9345 0.8335 0.7649 0.055 Uiso calc R 1 . .
    C C29 0.9557(3) 0.77359(12) 0.3161(2) 0.0495(8) Uani d . 1 . .
    H H29A 0.9613 0.7371 0.3302 0.059 Uiso calc R 1 . .
    H H29B 1.0463 0.7863 0.3011 0.059 Uiso calc R 1 . .
    C C30 0.8654(3) 0.78359(11) 0.2172(3) 0.0476(8) Uani d . 1 . .
    H H30 0.9066 0.7675 0.1513 0.057 Uiso calc R 1 . .
    C C31 0.8528(3) 0.83978(11) 0.1944(3) 0.0524(8) Uani d . 1 . .
    H H31A 0.8197 0.8571 0.2610 0.063 Uiso calc R 1 . .
    H H31B 0.9411 0.8538 0.1760 0.063 Uiso calc R 1 . .
    C C32 0.7597(4) 0.90039(13) 0.0483(3) 0.0705(11) Uani d . 1 . .
    H H32 0.6919 0.9007 -0.0117 0.085 Uiso calc R 1 A 1
    C C33 0.702(3) 0.9354(9) 0.150(2) 0.071(5) Uani d P 0.52(5) B 1
    H H33A 0.6246 0.9189 0.1829 0.106 Uiso calc PR 0.52(5) B 1
    H H33B 0.6755 0.9682 0.1211 0.106 Uiso calc PR 0.52(5) B 1
    H H33C 0.7711 0.9397 0.2055 0.106 Uiso calc PR 0.52(5) B 1
    C C34 0.885(4) 0.9195(11) 0.002(3) 0.084(6) Uani d P 0.52(5) B 1
    H H34A 0.9543 0.9183 0.0582 0.127 Uiso calc PR 0.52(5) B 1
    H H34B 0.8723 0.9542 -0.0222 0.127 Uiso calc PR 0.52(5) B 1
    H H34C 0.9109 0.8987 -0.0608 0.127 Uiso calc PR 0.52(5) B 1
    C C33' 0.736(3) 0.9449(9) 0.112(3) 0.071(5) Uani d P 0.48(5) B 2
    H H33D 0.6466 0.9438 0.1426 0.106 Uiso calc PR 0.48(5) B 2
    H H33E 0.7454 0.9744 0.0644 0.106 Uiso calc PR 0.48(5) B 2
    H H33F 0.8015 0.9468 0.1714 0.106 Uiso calc PR 0.48(5) B 2
    C C34' 0.905(4) 0.9000(11) -0.014(3) 0.084(6) Uani d P 0.48(5) B 2
    H H34D 0.9755 0.9062 0.0400 0.127 Uiso calc PR 0.48(5) B 2
    H H34E 0.9069 0.9262 -0.0702 0.127 Uiso calc PR 0.48(5) B 2
    H H34F 0.9193 0.8672 -0.0485 0.127 Uiso calc PR 0.48(5) B 2
loop_
    _atom_site_aniso_label
    _atom_site_aniso_U_11
    _atom_site_aniso_U_22
    _atom_site_aniso_U_33
    _atom_site_aniso_U_12
    _atom_site_aniso_U_13
    _atom_site_aniso_U_23
    N1 0.0371(16) 0.0527(16) 0.0611(16) 0.0033(12) -0.0007(13) 0.0174(13)
    N2 0.0456(14) 0.0460(13) 0.0359(13) -0.0060(10) -0.0034(11) -0.0012(11)
    O1 0.0418(12) 0.0404(11) 0.0420(10) -0.0062(9) -0.0069(9) -0.0006(9)
    O2 0.0485(12) 0.0423(11) 0.0376(11) -0.0027(9) -0.0046(9) 0.0038(9)
    O3 0.0509(12) 0.0416(11) 0.0686(13) 0.0055(9) -0.0095(12) 0.0013(11)
    O4 0.0455(13) 0.0587(13) 0.0654(14) -0.0107(10) -0.0040(11) 0.0149(11)
    O5 0.0364(12) 0.0554(12) 0.0542(12) 0.0032(10) 0.0005(10) 0.0106(10)
    O6 0.0526(13) 0.0634(13) 0.0364(11) 0.0136(10) -0.0030(10) 0.0002(10)
    O7 0.0598(16) 0.0606(15) 0.0712(16) -0.0103(12) 0.0109(12) -0.0049(12)
    P1 0.0403(4) 0.0378(4) 0.0469(4) -0.0062(3) -0.0050(4) 0.0061(4)
    C1 0.0380(17) 0.0374(16) 0.0307(14) 0.0030(13) -0.0012(12) 0.0042(12)
    C2 0.0399(17) 0.0367(16) 0.0323(15) 0.0015(14) -0.0047(13) 0.0032(12)
    C3 0.053(2) 0.0409(16) 0.0345(15) 0.0052(15) -0.0024(15) -0.0028(13)
    C4 0.055(2) 0.0487(18) 0.0364(15) 0.0123(16) 0.0069(14) 0.0003(14)
    C5 0.0403(18) 0.0439(16) 0.0348(15) 0.0077(14) 0.0027(13) 0.0064(14)
    C6 0.047(2) 0.059(2) 0.0478(18) 0.0068(16) 0.0154(15) 0.0117(16)
    C7 0.046(2) 0.053(2) 0.061(2) -0.0061(16) 0.0108(17) 0.0140(17)
    C8 0.050(2) 0.0425(18) 0.0577(19) -0.0066(14) 0.0051(17) 0.0035(15)
    C9 0.0440(19) 0.0417(17) 0.0418(16) 0.0002(14) 0.0054(14) -0.0025(13)
    C10 0.0350(16) 0.0351(15) 0.0347(14) 0.0017(13) 0.0036(13) 0.0068(12)
    C11 0.0339(15) 0.0376(14) 0.0340(14) -0.0049(11) -0.0004(13) -0.0043(13)
    C12 0.0338(16) 0.0404(16) 0.0410(16) -0.0062(13) -0.0027(13) -0.0013(13)
    C13 0.0397(18) 0.059(2) 0.0403(17) -0.0098(15) 0.0072(14) 0.0009(15)
    C14 0.045(2) 0.069(2) 0.055(2) 0.0013(17) 0.0150(16) -0.0134(19)
    C15 0.0414(19) 0.0492(19) 0.060(2) 0.0005(14) 0.0068(16) -0.0107(16)
    C16 0.067(3) 0.058(2) 0.096(3) 0.0145(19) 0.019(2) -0.020(2)
    C17 0.071(3) 0.045(2) 0.099(3) 0.0164(18) 0.001(2) -0.006(2)
    C18 0.064(2) 0.0431(19) 0.076(2) 0.0054(17) -0.010(2) -0.0019(18)
    C19 0.049(2) 0.0415(17) 0.0533(19) 0.0032(15) -0.0030(15) -0.0024(15)
    C20 0.0361(17) 0.0376(16) 0.0450(16) -0.0025(12) -0.0051(13) -0.0069(15)
    C21 0.0391(18) 0.0433(17) 0.0363(15) -0.0004(14) -0.0080(14) 0.0009(13)
    C22 0.055(2) 0.0433(17) 0.0517(18) -0.0073(15) -0.0076(15) 0.0095(15)
    C23 0.0463(19) 0.0354(15) 0.0441(18) -0.0014(14) -0.0002(15) 0.0104(13)
    C24 0.0445(17) 0.0519(18) 0.0565(19) 0.0140(14) -0.0032(17) 0.0130(18)
    C25 0.053(2) 0.0537(19) 0.0425(17) 0.0178(16) 0.0052(16) 0.0058(15)
    C26 0.0480(19) 0.0389(17) 0.0374(16) 0.0036(14) 0.0005(14) 0.0060(13)
    C27 0.0429(16) 0.0456(17) 0.0442(17) 0.0067(12) 0.0010(16) 0.0032(15)
    C28 0.053(2) 0.0443(18) 0.0410(17) -0.0002(15) 0.0060(15) 0.0037(14)
    C29 0.051(2) 0.0525(18) 0.0446(18) 0.0074(16) 0.0003(15) -0.0046(15)
    C30 0.046(2) 0.0487(18) 0.0479(18) -0.0063(14) 0.0026(15) -0.0040(15)
    C31 0.060(2) 0.0522(19) 0.0454(18) -0.0136(16) -0.0161(16) 0.0047(15)
    C32 0.080(3) 0.063(2) 0.068(2) -0.017(2) -0.036(2) 0.013(2)
    C33 0.081(12) 0.046(8) 0.085(13) -0.006(6) -0.030(9) -0.003(7)
    C34 0.107(13) 0.069(12) 0.077(10) -0.037(13) -0.007(9) 0.022(12)
    C33' 0.081(13) 0.046(9) 0.085(14) -0.006(6) -0.030(10) -0.003(7)
    C34' 0.107(13) 0.069(13) 0.077(11) -0.037(14) -0.007(9) 0.022(12)
_geom_special_details
;
All e.s.d.'s (except the e.s.d. in the dihedral angle between two l.s. planes)
are estimated using the full covariance matrix. The cell e.s.d.'s are taken
into account individually in the estimation of e.s.d.'s in distances, angles
and torsion angles; correlations between e.s.d.'s in cell parameters are only
used when they are defined by crystal symmetry. An approximate (isotropic)
treatment of cell e.s.d.'s is used for estimating e.s.d.'s involving l.s.
planes.
;
loop_
    _geom_bond_atom_site_label_1
    _geom_bond_atom_site_label_2
    _geom_bond_site_symmetry_2
    _geom_bond_distance
    _geom_bond_publ_flag
    N1 C21 . 1.306(3) ?
    N1 H1A . 0.8600 ?
    N1 H1B . 0.8600 ?
    N2 C32 . 1.485(4) ?
    N2 C31 . 1.488(4) ?
    N2 H2A . 0.9000 ?
    N2 H2B . 0.9000 ?
    O1 C2 . 1.388(3) ?
    O1 P1 . 1.6189(19) ?
    O2 C12 . 1.390(3) ?
    O2 P1 . 1.6071(19) ?
    O3 P1 . 1.4608(19) ?
    O4 P1 . 1.470(2) ?
    O5 C21 . 1.242(3) ?
    O6 C26 . 1.376(3) ?
    O6 C29 . 1.426(3) ?
    O7 C30 . 1.389(3) ?
    O7 H7A . 0.8200 ?
    C1 C2 . 1.374(4) ?
    C1 C10 . 1.428(4) ?
    C1 C11 . 1.494(4) ?
    C2 C3 . 1.394(4) ?
    C3 C4 . 1.343(4) ?
    C3 H3 . 0.9300 ?
    C4 C5 . 1.414(4) ?
    C4 H4 . 0.9300 ?
    C5 C6 . 1.412(4) ?
    C5 C10 . 1.428(4) ?
    C6 C7 . 1.353(4) ?
    C6 H6 . 0.9300 ?
    C7 C8 . 1.402(4) ?
    C7 H7 . 0.9300 ?
    C8 C9 . 1.356(4) ?
    C8 H8 . 0.9300 ?
    C9 C10 . 1.413(4) ?
    C9 H9 . 0.9300 ?
    C11 C12 . 1.374(4) ?
    C11 C20 . 1.435(3) ?
    C12 C13 . 1.388(4) ?
    C13 C14 . 1.346(4) ?
    C13 H13 . 0.9300 ?
    C14 C15 . 1.412(4) ?
    C14 H14 . 0.9300 ?
    C15 C20 . 1.413(4) ?
    C15 C16 . 1.421(5) ?
    C16 C17 . 1.344(5) ?
    C16 H16 . 0.9300 ?
    C17 C18 . 1.378(5) ?
    C17 H17 . 0.9300 ?
    C18 C19 . 1.372(4) ?
    C18 H18 . 0.9300 ?
    C19 C20 . 1.417(4) ?
    C19 H19 . 0.9300 ?
    C21 C22 . 1.518(4) ?
    C22 C23 . 1.516(4) ?
    C22 H22A . 0.9700 ?
    C22 H22B . 0.9700 ?
    C23 C24 . 1.361(4) ?
    C23 C28 . 1.377(4) ?
    C24 C25 . 1.388(4) ?
    C24 H24 . 0.9300 ?
    C25 C26 . 1.390(4) ?
    C25 H25 . 0.9300 ?
    C26 C27 . 1.373(4) ?
    C27 C28 . 1.373(4) ?
    C27 H27 . 0.9300 ?
    C28 H28 . 0.9300 ?
    C29 C30 . 1.502(4) ?
    C29 H29A . 0.9700 ?
    C29 H29B . 0.9700 ?
    C30 C31 . 1.499(4) ?
    C30 H30 . 0.9800 ?
    C31 H31A . 0.9700 ?
    C31 H31B . 0.9700 ?
    C32 C33' . 1.41(3) ?
    C32 C34 . 1.44(3) ?
    C32 C34' . 1.62(4) ?
    C32 C33 . 1.62(3) ?
    C32 H32 . 0.9800 ?
    C33 H33A . 0.9600 ?
    C33 H33B . 0.9600 ?
    C33 H33C . 0.9600 ?
    C34 H34A . 0.9600 ?
    C34 H34B . 0.9600 ?
    C34 H34C . 0.9600 ?
    C33' H33D . 0.9600 ?
    C33' H33E . 0.9600 ?
    C33' H33F . 0.9600 ?
    C34' H34D . 0.9600 ?
    C34' H34E . 0.9600 ?
    C34' H34F . 0.9600 ?
loop_
    _geom_angle_atom_site_label_1
    _geom_angle_atom_site_label_2
    _geom_angle_atom_site_label_3
    _geom_angle_site_symmetry_1
    _geom_angle_site_symmetry_3
    _geom_angle
    _geom_angle_publ_flag
    C21 N1 H1A . . 120.0 ?
    C21 N1 H1B . . 120.0 ?
    H1A N1 H1B . . 120.0 ?
    C32 N2 C31 . . 116.5(2) ?
    C32 N2 H2A . . 108.2 ?
    C31 N2 H2A . . 108.2 ?
    C32 N2 H2B . . 108.2 ?
    C31 N2 H2B . . 108.2 ?
    H2A N2 H2B . . 107.3 ?
    C2 O1 P1 . . 116.13(16) ?
    C12 O2 P1 . . 121.14(16) ?
    C26 O6 C29 . . 117.5(2) ?
    C30 O7 H7A . . 109.5 ?
    O3 P1 O4 . . 120.69(12) ?
    O3 P1 O2 . . 105.51(11) ?
    O4 P1 O2 . . 110.86(12) ?
    O3 P1 O1 . . 111.71(12) ?
    O4 P1 O1 . . 105.32(11) ?
    O2 P1 O1 . . 101.09(9) ?
    C2 C1 C10 . . 118.1(2) ?
    C2 C1 C11 . . 119.4(2) ?
    C10 C1 C11 . . 122.4(2) ?
    C1 C2 O1 . . 119.3(2) ?
    C1 C2 C3 . . 122.2(3) ?
    O1 C2 C3 . . 118.5(2) ?
    C4 C3 C2 . . 120.2(3) ?
    C4 C3 H3 . . 119.9 ?
    C2 C3 H3 . . 119.9 ?
    C3 C4 C5 . . 121.3(3) ?
    C3 C4 H4 . . 119.4 ?
    C5 C4 H4 . . 119.4 ?
    C6 C5 C4 . . 122.9(3) ?
    C6 C5 C10 . . 118.6(3) ?
    C4 C5 C10 . . 118.4(3) ?
    C7 C6 C5 . . 121.6(3) ?
    C7 C6 H6 . . 119.2 ?
    C5 C6 H6 . . 119.2 ?
    C6 C7 C8 . . 120.0(3) ?
    C6 C7 H7 . . 120.0 ?
    C8 C7 H7 . . 120.0 ?
    C9 C8 C7 . . 120.1(3) ?
    C9 C8 H8 . . 119.9 ?
    C7 C8 H8 . . 119.9 ?
    C8 C9 C10 . . 121.9(3) ?
    C8 C9 H9 . . 119.0 ?
    C10 C9 H9 . . 119.0 ?
    C9 C10 C1 . . 123.0(2) ?
    C9 C10 C5 . . 117.5(3) ?
    C1 C10 C5 . . 119.4(2) ?
    C12 C11 C20 . . 117.7(2) ?
    C12 C11 C1 . . 119.5(2) ?
    C20 C11 C1 . . 122.8(2) ?
    C11 C12 C13 . . 122.7(3) ?
    C11 C12 O2 . . 119.1(2) ?
    C13 C12 O2 . . 118.1(2) ?
    C14 C13 C12 . . 119.9(3) ?
    C14 C13 H13 . . 120.1 ?
    C12 C13 H13 . . 120.1 ?
    C13 C14 C15 . . 121.3(3) ?
    C13 C14 H14 . . 119.3 ?
    C15 C14 H14 . . 119.3 ?
    C14 C15 C20 . . 118.8(3) ?
    C14 C15 C16 . . 122.7(3) ?
    C20 C15 C16 . . 118.5(3) ?
    C17 C16 C15 . . 121.9(3) ?
    C17 C16 H16 . . 119.1 ?
    C15 C16 H16 . . 119.1 ?
    C16 C17 C18 . . 120.1(3) ?
    C16 C17 H17 . . 119.9 ?
    C18 C17 H17 . . 119.9 ?
    C19 C18 C17 . . 120.5(3) ?
    C19 C18 H18 . . 119.7 ?
    C17 C18 H18 . . 119.7 ?
    C18 C19 C20 . . 121.2(3) ?
    C18 C19 H19 . . 119.4 ?
    C20 C19 H19 . . 119.4 ?
    C15 C20 C19 . . 117.7(2) ?
    C15 C20 C11 . . 119.5(3) ?
    C19 C20 C11 . . 122.8(3) ?
    O5 C21 N1 . . 122.7(3) ?
    O5 C21 C22 . . 120.1(3) ?
    N1 C21 C22 . . 117.2(3) ?
    C23 C22 C21 . . 114.1(2) ?
    C23 C22 H22A . . 108.7 ?
    C21 C22 H22A . . 108.7 ?
    C23 C22 H22B . . 108.7 ?
    C21 C22 H22B . . 108.7 ?
    H22A C22 H22B . . 107.6 ?
    C24 C23 C28 . . 117.5(3) ?
    C24 C23 C22 . . 120.3(3) ?
    C28 C23 C22 . . 122.2(3) ?
    C23 C24 C25 . . 123.2(3) ?
    C23 C24 H24 . . 118.4 ?
    C25 C24 H24 . . 118.4 ?
    C24 C25 C26 . . 117.7(3) ?
    C24 C25 H25 . . 121.1 ?
    C26 C25 H25 . . 121.1 ?
    C27 C26 O6 . . 115.8(2) ?
    C27 C26 C25 . . 120.0(3) ?
    O6 C26 C25 . . 124.2(3) ?
    C28 C27 C26 . . 120.2(3) ?
    C28 C27 H27 . . 119.9 ?
    C26 C27 H27 . . 119.9 ?
    C27 C28 C23 . . 121.4(3) ?
    C27 C28 H28 . . 119.3 ?
    C23 C28 H28 . . 119.3 ?
    O6 C29 C30 . . 108.5(2) ?
    O6 C29 H29A . . 110.0 ?
    C30 C29 H29A . . 110.0 ?
    O6 C29 H29B . . 110.0 ?
    C30 C29 H29B . . 110.0 ?
    H29A C29 H29B . . 108.4 ?
    O7 C30 C31 . . 108.7(2) ?
    O7 C30 C29 . . 112.7(3) ?
    C31 C30 C29 . . 111.2(2) ?
    O7 C30 H30 . . 108.0 ?
    C31 C30 H30 . . 108.0 ?
    C29 C30 H30 . . 108.0 ?
    N2 C31 C30 . . 110.0(2) ?
    N2 C31 H31A . . 109.7 ?
    C30 C31 H31A . . 109.7 ?
    N2 C31 H31B . . 109.7 ?
    C30 C31 H31B . . 109.7 ?
    H31A C31 H31B . . 108.2 ?
    C33' C32 C34 . . 93.4(11) ?
    C33' C32 N2 . . 121.9(13) ?
    C34 C32 N2 . . 119.1(13) ?
    C33' C32 C34' . . 113.4(12) ?
    C34 C32 C34' . . 20.9(11) ?
    N2 C32 C34' . . 101.3(12) ?
    C33' C32 C33 . . 22.2(9) ?
    C34 C32 C33 . . 113.1(12) ?
    N2 C32 C33 . . 101.6(10) ?
    C34' C32 C33 . . 131.3(12) ?
    C33' C32 H32 . . 105.9 ?
    C34 C32 H32 . . 107.5 ?
    N2 C32 H32 . . 107.5 ?
    C34' C32 H32 . . 105.7 ?
    C33 C32 H32 . . 107.5 ?
    C32 C33 H33A . . 109.5 ?
    C32 C33 H33B . . 109.5 ?
    C32 C33 H33C . . 109.5 ?
    C32 C34 H34A . . 109.5 ?
    C32 C34 H34B . . 109.5 ?
    C32 C34 H34C . . 109.5 ?
    C32 C33' H33D . . 109.5 ?
    C32 C33' H33E . . 109.5 ?
    H33D C33' H33E . . 109.5 ?
    C32 C33' H33F . . 109.5 ?
    H33D C33' H33F . . 109.5 ?
    H33E C33' H33F . . 109.5 ?
    C32 C34' H34D . . 109.5 ?
    C32 C34' H34E . . 109.5 ?
    H34D C34' H34E . . 109.5 ?
    C32 C34' H34F . . 109.5 ?
    H34D C34' H34F . . 109.5 ?
    H34E C34' H34F . . 109.5 ?
loop_
    _geom_torsion_atom_site_label_1
    _geom_torsion_atom_site_label_2
    _geom_torsion_atom_site_label_3
    _geom_torsion_atom_site_label_4
    _geom_torsion_site_symmetry_1
    _geom_torsion_site_symmetry_2
    _geom_torsion_site_symmetry_3
    _geom_torsion_site_symmetry_4
    _geom_torsion
    _geom_torsion_publ_flag
    C12 O2 P1 O3 . . . . -155.99(19) ?
    C12 O2 P1 O4 . . . . 71.7(2) ?
    C12 O2 P1 O1 . . . . -39.5(2) ?
    C2 O1 P1 O3 . . . . 58.6(2) ?
    C2 O1 P1 O4 . . . . -168.71(18) ?
    C2 O1 P1 O2 . . . . -53.25(19) ?
    C10 C1 C2 O1 . . . . -173.7(2) ?
    C11 C1 C2 O1 . . . . 2.7(4) ?
    C10 C1 C2 C3 . . . . 7.1(4) ?
    C11 C1 C2 C3 . . . . -176.5(2) ?
    P1 O1 C2 C1 . . . . 76.7(3) ?
    P1 O1 C2 C3 . . . . -104.1(2) ?
    C1 C2 C3 C4 . . . . -2.4(4) ?
    O1 C2 C3 C4 . . . . 178.4(2) ?
    C2 C3 C4 C5 . . . . -2.2(4) ?
    C3 C4 C5 C6 . . . . -175.9(3) ?
    C3 C4 C5 C10 . . . . 1.9(4) ?
    C4 C5 C6 C7 . . . . 174.7(3) ?
    C10 C5 C6 C7 . . . . -3.1(4) ?
    C5 C6 C7 C8 . . . . -0.1(5) ?
    C6 C7 C8 C9 . . . . 2.5(5) ?
    C7 C8 C9 C10 . . . . -1.6(4) ?
    C8 C9 C10 C1 . . . . -178.4(3) ?
    C8 C9 C10 C5 . . . . -1.6(4) ?
    C2 C1 C10 C9 . . . . 169.6(2) ?
    C11 C1 C10 C9 . . . . -6.7(4) ?
    C2 C1 C10 C5 . . . . -7.2(4) ?
    C11 C1 C10 C5 . . . . 176.5(2) ?
    C6 C5 C10 C9 . . . . 3.9(4) ?
    C4 C5 C10 C9 . . . . -174.0(3) ?
    C6 C5 C10 C1 . . . . -179.2(2) ?
    C4 C5 C10 C1 . . . . 2.9(4) ?
    C2 C1 C11 C12 . . . . -51.5(3) ?
    C10 C1 C11 C12 . . . . 124.7(3) ?
    C2 C1 C11 C20 . . . . 127.1(3) ?
    C10 C1 C11 C20 . . . . -56.7(4) ?
    C20 C11 C12 C13 . . . . 3.4(4) ?
    C1 C11 C12 C13 . . . . -177.9(2) ?
    C20 C11 C12 O2 . . . . 179.2(2) ?
    C1 C11 C12 O2 . . . . -2.0(4) ?
    P1 O2 C12 C11 . . . . 73.7(3) ?
    P1 O2 C12 C13 . . . . -110.2(2) ?
    C11 C12 C13 C14 . . . . 0.4(4) ?
    O2 C12 C13 C14 . . . . -175.5(3) ?
    C12 C13 C14 C15 . . . . -3.0(4) ?
    C13 C14 C15 C20 . . . . 1.8(4) ?
    C13 C14 C15 C16 . . . . -177.7(3) ?
    C14 C15 C16 C17 . . . . 178.1(3) ?
    C20 C15 C16 C17 . . . . -1.4(5) ?
    C15 C16 C17 C18 . . . . -0.5(6) ?
    C16 C17 C18 C19 . . . . 1.2(5) ?
    C17 C18 C19 C20 . . . . 0.1(5) ?
    C14 C15 C20 C19 . . . . -177.0(3) ?
    C16 C15 C20 C19 . . . . 2.5(4) ?
    C14 C15 C20 C11 . . . . 2.1(4) ?
    C16 C15 C20 C11 . . . . -178.5(3) ?
    C18 C19 C20 C15 . . . . -1.9(4) ?
    C18 C19 C20 C11 . . . . 179.1(3) ?
    C12 C11 C20 C15 . . . . -4.5(4) ?
    C1 C11 C20 C15 . . . . 176.8(2) ?
    C12 C11 C20 C19 . . . . 174.5(3) ?
    C1 C11 C20 C19 . . . . -4.2(4) ?
    O5 C21 C22 C23 . . . . 118.5(3) ?
    N1 C21 C22 C23 . . . . -61.8(4) ?
    C21 C22 C23 C24 . . . . -84.0(4) ?
    C21 C22 C23 C28 . . . . 96.6(3) ?
    C28 C23 C24 C25 . . . . -0.9(4) ?
    C22 C23 C24 C25 . . . . 179.8(3) ?
    C23 C24 C25 C26 . . . . 1.0(5) ?
    C29 O6 C26 C27 . . . . -176.7(3) ?
    C29 O6 C26 C25 . . . . 3.7(4) ?
    C24 C25 C26 C27 . . . . 0.3(4) ?
    C24 C25 C26 O6 . . . . 179.9(3) ?
    O6 C26 C27 C28 . . . . 178.7(2) ?
    C25 C26 C27 C28 . . . . -1.6(4) ?
    C26 C27 C28 C23 . . . . 1.8(4) ?
    C24 C23 C28 C27 . . . . -0.5(4) ?
    C22 C23 C28 C27 . . . . 178.8(3) ?
    C26 O6 C29 C30 . . . . -176.0(2) ?
    O6 C29 C30 O7 . . . . -63.6(3) ?
    O6 C29 C30 C31 . . . . 58.7(3) ?
    C32 N2 C31 C30 . . . . -165.2(3) ?
    O7 C30 C31 N2 . . . . -52.6(3) ?
    C29 C30 C31 N2 . . . . -177.2(2) ?
    C31 N2 C32 C33' . . . . -57.1(15) ?
    C31 N2 C32 C34 . . . . 58.1(17) ?
    C31 N2 C32 C34' . . . . 69.9(13) ?
    C31 N2 C32 C33 . . . . -66.8(9) ?
loop_
    _geom_hbond_atom_site_label_D
    _geom_hbond_atom_site_label_H
    _geom_hbond_atom_site_label_A
    _geom_hbond_site_symmetry_A
    _geom_hbond_distance_DH
    _geom_hbond_distance_HA
    _geom_hbond_distance_DA
    _geom_hbond_angle_DHA
    O7 H7A O3 . 0.82 1.87 2.683(3) 172.2
    N2 H2B O4 3_465 0.90 1.95 2.746(3) 146.7
    N2 H2A O5 3_464 0.90 1.96 2.831(3) 162.9
    N1 H1B O5 3_465 0.86 2.17 2.960(3) 152.7
    N1 H1A O4 1_556 0.86 2.07 2.907(3) 164.1
data_global
_journal_date_recd_electronic     2010-11-19
_journal_date_accepted     2010-11-26
_journal_name_full     'Acta Crystallographica, Section E'
_journal_year     2011
_journal_volume     67
_journal_issue      1
_journal_page_first     o91
_journal_page_last     o91
_journal_paper_category     QO
_journal_coeditor_code     NG5070
_publ_contact_author_name     'En-Ju Wang*'
_publ_contact_author_address
;
Hainan Provincial Key Laboratory of Tropical Pharmaceutical Herb Chemistry,
School of Chemistry and Chemical Engineering,
Hainan Normal University, Haikou 571158, People's Republic of China
;
_publ_contact_author_email     'enjuwang@163.com'
_publ_contact_author_fax     '0086-0898-65889422'
_publ_contact_author_phone     '0086-0898-65780881'
_publ_section_title
;
3-[4-(2-Amino-2-oxoethyl)phenoxy]-2-hydroxy-<i>N</i>-isopropylpropanaminium
1,1'-binaphthyl-2,2'-diyl phosphate
;
loop_
    _publ_author_name
    _publ_author_footnote
    _publ_author_address
    'Wang, En-Ju' .
;
Hainan Provincial Key Laboratory of Tropical Pharmaceutical Herb Chemistry,
School of Chemistry and Chemical Engineering,
Hainan Normal University, Haikou 571158, People's Republic of China
;
    'Chen, Guang-Ying' .
;
Hainan Provincial Key Laboratory of Tropical Pharmaceutical Herb Chemistry,
School of Chemistry and Chemical Engineering,
Hainan Normal University, Haikou 571158, People's Republic of China
;
