# Supplementary material for: 3-[4-(2-Amino-2-oxoeth­yl)phen­oxy]-2-hy­droxy-N-isopropyl­propanaminium 1,1′-binaphthyl-2,2′-diyl phosphate
Source: Acta Crystallogr Sect E Struct Rep Online. 2010 Dec 11;67(Pt 1):o91. doi: 10.1107/S1600536810049494 (PMC3050315; doi:10.1107/S1600536810049494)
Supplement: Supplementary file 2 [file e-67-00o91-Isup2.hkl]

# 
# h,k,l, Fc-squared, Fo-squared, sigma(Fo-squared) and status flag 
# 
data_I
_shelx_title ' 06301W in Pna2(1)' 
_shelx_refln_list_code          4 
_shelx_F_calc_maximum      228.66 
_exptl_crystal_F_000      1296.00 
_reflns_d_resolution_high  0.8403 
 
loop_ 
 _symmetry_equiv_pos_as_xyz 
 'x, y, z' 
 '-x, -y, z+1/2' 
 'x+1/2, -y+1/2, z' 
 '-x+1/2, y+1/2, z+1/2' 
 
_cell_length_a     9.8646 
_cell_length_b    26.1453 
_cell_length_c    11.9306 
_cell_angle_alpha  90.000 
_cell_angle_beta   90.000 
_cell_angle_gamma  90.000 
 
_shelx_F_squared_multiplier     1.000 
 
loop_ 
 _refln_index_h 
 _refln_index_k 
 _refln_index_l 
 _refln_F_squared_calc 
 _refln_F_squared_meas 
 _refln_F_squared_sigma 
 _refln_observed_status 
   0   0 -14      196.31      139.87     36.08 o 
   1   1 -14        8.75       33.61     18.18 o 
   0   2 -14        8.92       14.83     32.74 o 
   1   2 -14       42.66       11.41     22.77 o 
   1   3 -14       14.23       18.62     21.89 o 
   0   4 -14       24.58       51.87     33.37 o 
   1   4 -14        0.12       10.69     31.43 o 
   2   0 -13      189.18      211.95     24.99 o 
   4   0 -13       21.37       25.60     20.61 o 
   0   1 -13       57.06       31.91     19.93 o 
   1   1 -13       90.43       44.82     13.79 o 
   2   1 -13      121.34      104.21     17.64 o 
   3   1 -13       83.53       62.99     14.22 o 
   4   1 -13       71.01       72.00     18.64 o 
   1   2 -13       49.90       56.53     14.21 o 
   2   2 -13      126.73      113.70     20.12 o 
   3   2 -13       24.88       29.05     22.00 o 
   4   2 -13       20.00       39.34     17.06 o 
   0   3 -13      260.01      326.56     39.43 o 
   1   3 -13       17.15       12.04     15.12 o 
   2   3 -13      215.48      244.46     21.55 o 
   3   3 -13       19.99       14.37     16.58 o 
   4   3 -13       16.63       22.92     18.38 o 
   1   4 -13       24.10       15.05     19.65 o 
   2   4 -13       19.18        4.55     19.90 o 
   3   4 -13        3.77       -6.67     16.54 o 
   4   4 -13       55.56       37.09     17.74 o 
   0   5 -13      187.97      189.72     34.33 o 
   1   5 -13       19.63       41.05     21.18 o 
   2   5 -13       13.41      -11.27     18.56 o 
   3   5 -13       77.17        7.89     19.56 o 
   4   5 -13       33.96        3.48     20.60 o 
   1   6 -13        7.28        3.69     19.07 o 
   2   6 -13      186.19      167.25     46.29 o 
   3   6 -13        7.32       11.76     20.38 o 
   4   6 -13       44.67       29.65     22.86 o 
   0   7 -13       14.50      -38.34     25.56 o 
   1   7 -13       27.97       65.43     21.72 o 
   2   7 -13       29.15       24.93     20.47 o 
   3   7 -13      111.15       94.52     23.12 o 
   1   8 -13       23.46       16.52     20.72 o 
   2   8 -13       20.27       32.83     20.91 o 
   3   8 -13       31.77       22.78     21.05 o 
   0   9 -13        5.32       20.41     27.58 o 
   1   9 -13       17.86       18.45     21.43 o 
   2   9 -13       27.52       24.23     21.21 o 
   3   9 -13       45.71       35.78     43.42 o 
   1  10 -13        2.32       -6.72     20.09 o 
   2  10 -13       45.82       58.54     30.74 o 
   0  11 -13       15.29       21.15     31.51 o 
   1  11 -13       48.67       68.76     22.36 o 
   2  11 -13       91.06       90.22     22.98 o 
   1  12 -13       40.72      101.79     23.92 o 
   0   0 -12      681.80      685.58     40.87 o 
   2   0 -12      120.72       99.98     20.27 o 
   4   0 -12       94.38       90.30     19.99 o 
   6   0 -12      140.82      165.54     24.92 o 
   1   1 -12      279.98      269.72     17.01 o 
   2   1 -12       61.57       31.55     12.49 o 
   3   1 -12       43.21       37.71     12.34 o 
   4   1 -12      139.60      133.20     15.29 o 
   5   1 -12        8.71       -8.14     13.00 o 
   6   1 -12        4.56      -19.14     17.23 o 
   0   2 -12      381.24      377.55     23.63 o 
   1   2 -12      228.05      234.02     16.41 o 
   2   2 -12       23.35        2.80     11.71 o 
   3   2 -12       11.68      -12.07     11.91 o 
   4   2 -12       28.18       23.91     15.07 o 
   5   2 -12       39.18       32.69     15.92 o 
   6   2 -12        9.42       31.22     17.32 o 
   1   3 -12      103.17       79.51     14.25 o 
   2   3 -12       44.24       20.76     12.82 o 
   3   3 -12       98.33       61.38     15.47 o 
   4   3 -12      100.37       73.58     17.36 o 
   5   3 -12        4.91       -7.57     15.77 o 
   6   3 -12        8.34        6.10     16.94 o 
   0   4 -12      303.68      289.99     24.91 o 
   1   4 -12       59.21        0.11     13.94 o 
   2   4 -12      169.00      165.89     17.65 o 
   3   4 -12       16.70        0.57     14.40 o 
   4   4 -12       10.32        9.39     15.96 o 
   5   4 -12        2.51      -13.58     15.72 o 
   6   4 -12       34.81       15.83     17.08 o 
   1   5 -12       59.67       87.50     18.28 o 
   2   5 -12      129.62       92.65     15.42 o 
   3   5 -12       39.32       33.25     15.50 o 
   4   5 -12       30.35       31.21     15.04 o 
   5   5 -12        4.11       -8.77     16.01 o 
   0   6 -12      213.87      165.80     30.24 o 
   1   6 -12       61.85       53.63     17.96 o 
   2   6 -12       45.68       31.60     18.03 o 
   3   6 -12       17.46      -13.90     16.80 o 
   4   6 -12       16.99       16.16     15.40 o 
   5   6 -12       89.35       90.03     18.69 o 
   1   7 -12       67.21       44.16     19.27 o 
   2   7 -12      142.14      135.36     36.67 o 
   3   7 -12       37.70       41.70     18.79 o 
   4   7 -12       67.86       62.50     20.53 o 
   5   7 -12        6.02       26.54     20.56 o 
   0   8 -12       24.03       35.45     25.99 o 
   1   8 -12      206.12      183.55     32.74 o 
   2   8 -12       50.86       58.81     28.54 o 
   3   8 -12       64.97       22.96     21.76 o 
   4   8 -12       37.53       16.61     19.63 o 
   5   8 -12      112.08      109.15     23.23 o 
   1   9 -12       51.87       39.73     22.96 o 
   2   9 -12      192.99      242.10     25.04 o 
   3   9 -12       14.42       -5.49     18.67 o 
   4   9 -12       82.04       49.07     20.73 o 
   5   9 -12       31.62       32.81     22.04 o 
   0  10 -12      265.53      294.99     39.17 o 
   1  10 -12      106.07       82.29     21.19 o 
   2  10 -12        6.62       12.24     19.24 o 
   3  10 -12      131.50      157.72     24.23 o 
   4  10 -12      200.56      182.64     26.19 o 
   5  10 -12       18.19        4.57     21.43 o 
   1  11 -12       38.76       30.92     19.93 o 
   2  11 -12       42.66       39.69     20.62 o 
   3  11 -12       48.66       57.10     22.00 o 
   4  11 -12       35.58       42.36     21.68 o 
   0  12 -12      105.00       89.92     31.46 o 
   1  12 -12       60.44       50.85     21.24 o 
   2  12 -12       10.69       -9.43     19.51 o 
   3  12 -12      130.33       89.97     38.39 o 
   4  12 -12      111.06      132.11     25.29 o 
   1  13 -12      119.36      111.20     22.87 o 
   2  13 -12       17.20      -15.02     20.09 o 
   3  13 -12      126.02      123.05     24.11 o 
   0  14 -12       45.06       39.27     29.12 o 
   1  14 -12       11.30        7.60     20.07 o 
   2  14 -12       95.99      119.05     24.45 o 
   3  14 -12       69.09       81.64     22.99 o 
   1  15 -12       19.92       16.72     21.23 o 
   2  15 -12       49.22       60.39     22.35 o 
   0  16 -12       28.45       45.86     31.83 o 
   1  16 -12       16.93       34.54     22.46 o 
   4   0 -11      369.35      367.61     23.52 o 
   6   0 -11      127.54      106.96     21.29 o 
   0   1 -11       15.02       11.56     14.83 o 
   1   1 -11      397.02      400.13     15.92 o 
   2   1 -11      233.40      282.03     17.65 o 
   3   1 -11       60.38       53.86     11.52 o 
   4   1 -11       35.95       28.52     12.08 o 
   5   1 -11       86.60       69.76     13.57 o 
   6   1 -11       34.59       32.47     13.18 o 
   7   1 -11       39.83       59.00     18.13 o 
   1   2 -11      263.49      291.44     16.33 o 
   2   2 -11       20.81        6.14     10.34 o 
   3   2 -11      437.86      411.70     16.41 o 
   4   2 -11       66.25       77.98     12.72 o 
   5   2 -11        4.59       -9.50     11.94 o 
   6   2 -11       91.53       69.22     17.42 o 
   7   2 -11       43.56       34.00     17.02 o 
   0   3 -11      105.28       89.53     17.33 o 
   1   3 -11      131.85      125.33     13.05 o 
   2   3 -11      142.39      154.77     13.47 o 
   3   3 -11      394.44      355.19     18.03 o 
   4   3 -11       14.98       -9.44     11.11 o 
   5   3 -11        0.20        6.91     13.93 o 
   6   3 -11       42.28       46.33     29.52 o 
   7   3 -11       40.03        6.33     17.50 o 
   1   4 -11      112.96       76.76     11.43 o 
   2   4 -11       24.43        8.13     10.71 o 
   3   4 -11       59.46       40.14     13.79 o 
   4   4 -11      149.56      156.72     17.07 o 
   5   4 -11       26.02       25.30     14.75 o 
   6   4 -11       16.42        4.65     15.17 o 
   7   4 -11       10.17      -11.58     17.48 o 
   0   5 -11      431.39      451.38     23.61 o 
   1   5 -11       14.72       24.79     10.63 o 
   2   5 -11      151.68      139.56     25.47 o 
   3   5 -11      215.75      176.48     17.49 o 
   4   5 -11      264.98      290.27     20.71 o 
   5   5 -11       52.27       45.70     15.00 o 
   6   5 -11       61.00       40.33     16.59 o 
   7   5 -11        9.96       10.28     17.76 o 
   1   6 -11      271.88      250.47     18.95 o 
   2   6 -11      111.91      109.76     15.67 o 
   3   6 -11      171.65      189.61     17.97 o 
   4   6 -11       35.05       22.94     14.43 o 
   5   6 -11       39.79       26.84     15.63 o 
   6   6 -11        6.10       13.08     21.43 o 
   7   6 -11       14.69       26.53     17.93 o 
   0   7 -11       91.67       61.80     24.82 o 
   1   7 -11      504.71      528.85     26.48 o 
   2   7 -11      350.96      338.35     22.59 o 
   3   7 -11       47.46       20.00     13.76 o 
   4   7 -11        3.35      -10.38     13.77 o 
   5   7 -11      114.38      105.63     17.55 o 
   6   7 -11        0.68       10.75     20.89 o 
   1   8 -11       26.56       32.47     15.98 o 
   2   8 -11      202.87      198.93     23.10 o 
   3   8 -11        2.53       13.49     16.48 o 
   4   8 -11      129.41      161.98     44.59 o 
   5   8 -11       65.90       18.37     16.05 o 
   6   8 -11       21.88       20.31     17.21 o 
   0   9 -11      282.35      235.95     33.96 o 
   1   9 -11       48.69       42.46     18.19 o 
   2   9 -11       44.89       54.22     19.59 o 
   3   9 -11       31.35       14.81     16.93 o 
   4   9 -11        5.98        5.39     49.18 o 
   5   9 -11       35.88       23.44     19.06 o 
   6   9 -11       16.61       -3.35     20.38 o 
   1  10 -11      140.52      100.93     23.25 o 
   2  10 -11      178.58      164.57     22.24 o 
   3  10 -11      174.78      183.28     22.96 o 
   4  10 -11       72.77       33.40     20.80 o 
   5  10 -11        3.40        2.54     19.04 o 
   6  10 -11       69.15       67.93     24.04 o 
   0  11 -11      558.86      576.91     40.55 o 
   1  11 -11       31.04       16.93     16.50 o 
   2  11 -11       89.31       65.51     18.22 o 
   3  11 -11       12.37       17.16     21.66 o 
   4  11 -11       12.18       11.92     18.04 o 
   5  11 -11      217.33      203.75     30.74 o 
   6  11 -11        1.09        4.87     20.86 o 
   1  12 -11        5.18      -24.35     16.88 o 
   2  12 -11      333.46      378.14     29.55 o 
   3  12 -11      100.12      126.12     22.41 o 
   4  12 -11      193.21      220.03     26.62 o 
   5  12 -11       14.14       18.54     26.78 o 
   0  13 -11      176.64      199.12     34.38 o 
   1  13 -11       36.60       36.71     27.42 o 
   2  13 -11       34.16       28.15     19.56 o 
   3  13 -11       17.09        4.70     19.72 o 
   4  13 -11      110.03      132.72     23.22 o 
   5  13 -11       72.34       94.37     27.47 o 
   1  14 -11        1.69      -21.02     33.77 o 
   2  14 -11      134.70      165.53     24.03 o 
   3  14 -11       68.75       86.10     21.03 o 
   4  14 -11       52.35       38.32     21.10 o 
   5  14 -11       11.76       27.24     21.77 o 
   0  15 -11      227.32      245.99     38.00 o 
   1  15 -11       86.24       63.90     20.76 o 
   2  15 -11       68.30       75.57     21.47 o 
   3  15 -11       60.15       31.79     21.06 o 
   4  15 -11       27.15       22.37     20.53 o 
   1  16 -11        0.29        7.77     18.61 o 
   2  16 -11       71.91       83.71     22.35 o 
   3  16 -11       87.03       84.13     22.95 o 
   4  16 -11        0.27        1.58     21.68 o 
   0  17 -11       16.74       25.08     28.27 o 
   1  17 -11       25.87       -4.33     19.97 o 
   2  17 -11        6.13        7.79     25.27 o 
   3  17 -11       81.03       78.31     23.53 o 
   1  18 -11       15.97       30.89     20.86 o 
   2  18 -11       36.55       27.07     26.09 o 
   0  19 -11       19.74        4.84     30.40 o 
   1  19 -11      149.96      161.57     26.62 o 
   2   0 -10      444.18      437.75     21.56 o 
   4   0 -10      258.76      243.82     21.05 o 
   6   0 -10      127.58      172.98     21.36 o 
   8   0 -10       26.69       18.69     32.42 o 
   1   1 -10      491.25      501.47     16.26 o 
   2   1 -10      225.35      272.93     15.37 o 
   3   1 -10      594.67      588.80     17.47 o 
   4   1 -10       98.81       89.77     12.19 o 
   5   1 -10       34.44        5.18     10.93 o 
   6   1 -10        6.36      -10.88     11.45 o 
   7   1 -10       52.70       24.45     16.87 o 
   8   1 -10       86.90       89.46     19.32 o 
   0   2 -10     2704.44     2779.10     82.05 o 
   1   2 -10      394.77      401.10     15.11 o 
   2   2 -10      143.66      121.95     11.96 o 
   3   2 -10       24.98        7.59      9.52 o 
   4   2 -10       71.94       83.61     11.75 o 
   5   2 -10      355.90      358.55     16.28 o 
   6   2 -10      107.44      100.25     19.98 o 
   7   2 -10       52.58       56.36     13.94 o 
   8   2 -10       37.31        4.49     17.33 o 
   1   3 -10       50.44       28.83     11.44 o 
   2   3 -10      112.21       92.96     14.43 o 
   3   3 -10       16.06       14.67      9.88 o 
   4   3 -10      320.97      300.59     15.07 o 
   5   3 -10      123.55      123.91     13.46 o 
   6   3 -10       38.65       26.14     12.35 o 
   7   3 -10       46.66       24.80     15.96 o 
   8   3 -10       22.14        8.63     16.89 o 
   0   4 -10      315.54      332.59     19.94 o 
   1   4 -10       46.39       36.32     10.14 o 
   2   4 -10       70.09       59.23     10.51 o 
   3   4 -10       65.37       53.33     10.84 o 
   4   4 -10      129.91      111.56     12.54 o 
   5   4 -10      169.21      138.76     16.58 o 
   6   4 -10      140.97      110.63     16.97 o 
   7   4 -10        7.26        1.62     15.33 o 
   8   4 -10       38.12       12.35     18.35 o 
   1   5 -10     1231.20     1246.76     24.53 o 
   2   5 -10      642.29      649.09     17.76 o 
   3   5 -10      170.35      168.53     15.84 o 
   4   5 -10       55.76       47.70     13.86 o 
   5   5 -10        7.92       10.23     13.17 o 
   6   5 -10       10.41      -13.53     14.23 o 
   7   5 -10       16.11      -13.91     15.21 o 
   8   5 -10       62.42       55.51     19.41 o 
   0   6 -10      345.18      339.93     19.82 o 
   1   6 -10      144.94      132.81     12.05 o 
   2   6 -10      216.53      223.38     27.89 o 
   3   6 -10       98.69       90.62     14.23 o 
   4   6 -10      188.59      177.76     16.95 o 
   5   6 -10       36.39       36.47     14.56 o 
   6   6 -10        8.78        4.52     14.28 o 
   7   6 -10        3.63       21.62     16.92 o 
   8   6 -10       32.05       18.23     17.68 o 
   1   7 -10      705.10      706.28     22.11 o 
   2   7 -10      182.98      164.76     15.80 o 
   3   7 -10      479.44      493.94     19.91 o 
   4   7 -10       80.97       46.79     13.37 o 
   5   7 -10      118.17       81.12     17.67 o 
   6   7 -10       45.15       24.94     14.99 o 
   7   7 -10       30.77        7.30     16.26 o 
   0   8 -10      505.86      464.94     36.08 o 
   1   8 -10      295.47      335.98     36.99 o 
   2   8 -10      247.93      282.12     26.86 o 
   3   8 -10       16.55       29.06     12.71 o 
   4   8 -10        4.97        7.34     20.89 o 
   5   8 -10      170.01      158.84     25.82 o 
   6   8 -10      134.16      156.90     18.90 o 
   7   8 -10       71.95       49.55     17.94 o 
   1   9 -10      175.01      170.02     20.31 o 
   2   9 -10       38.62       39.88     25.11 o 
   3   9 -10      143.67      142.65     20.47 o 
   4   9 -10      373.43      349.43     19.09 o 
   5   9 -10      109.60       78.79     16.00 o 
   6   9 -10      140.35      142.57     19.07 o 
   7   9 -10       22.13       15.80     24.50 o 
   0  10 -10      653.81      655.87     39.01 o 
   1  10 -10      139.51      122.74     18.99 o 
   2  10 -10      287.55      327.84     22.24 o 
   3  10 -10       44.06       65.20     20.99 o 
   4  10 -10       18.43        5.68     16.92 o 
   5  10 -10      172.61      186.94     31.06 o 
   6  10 -10       40.93       16.35     15.92 o 
   7  10 -10       56.20       23.62     17.83 o 
   1  11 -10       30.67       24.16     15.76 o 
   2  11 -10       10.07       11.46     15.55 o 
   3  11 -10       20.04       10.51     16.30 o 
   4  11 -10       53.64       47.34     18.14 o 
   5  11 -10       28.76       23.22     18.48 o 
   6  11 -10       23.66        3.46     23.38 o 
   7  11 -10       40.26       20.09     21.61 o 
   0  12 -10      619.65      588.01     37.46 o 
   1  12 -10      175.18      206.21     22.93 o 
   2  12 -10       33.01       39.35     17.30 o 
   3  12 -10      484.24      483.81     26.57 o 
   4  12 -10      101.95       65.45     19.83 o 
   5  12 -10      213.79      236.38     26.21 o 
   6  12 -10       49.34       17.26     20.63 o 
   1  13 -10      247.44      306.86     26.30 o 
   2  13 -10       34.40       33.97     18.27 o 
   3  13 -10        2.10       -8.74     19.72 o 
   4  13 -10      120.21      151.34     23.35 o 
   5  13 -10      142.47      111.80     23.08 o 
   6  13 -10       18.29       21.30     21.01 o 
   0  14 -10      200.06      211.50     33.37 o 
   1  14 -10      100.90       91.62     39.99 o 
   2  14 -10        5.26       13.62     17.53 o 
   3  14 -10       18.15       29.60     18.00 o 
   4  14 -10      179.00      207.13     25.14 o 
   5  14 -10       26.24       47.80     30.50 o 
   6  14 -10       75.33       53.36     22.86 o 
   1  15 -10       29.27       44.85     18.33 o 
   2  15 -10      103.89      124.60     21.51 o 
   3  15 -10      174.23      231.51     43.07 o 
   4  15 -10       81.64      109.56     21.47 o 
   5  15 -10       89.07       75.25     22.36 o 
   6  15 -10       92.03       47.06     22.59 o 
   0  16 -10       46.68        7.44     25.30 o 
   1  16 -10       31.31        6.42     17.66 o 
   2  16 -10       74.28      102.10     22.15 o 
   3  16 -10       21.33       -5.03     18.86 o 
   4  16 -10       16.04        6.91     18.61 o 
   5  16 -10      133.74      155.45     27.34 o 
   1  17 -10       23.61      -24.94     16.63 o 
   2  17 -10       62.44       76.34     20.41 o 
   3  17 -10       61.59       36.54     21.12 o 
   4  17 -10        1.39       28.30     20.33 o 
   5  17 -10       16.86        7.50     21.24 o 
   0  18 -10       59.50       96.40     29.92 o 
   1  18 -10       89.75       87.32     21.19 o 
   2  18 -10       13.72        8.72     18.50 o 
   3  18 -10        9.67        1.32     19.19 o 
   4  18 -10      105.43      137.42     34.52 o 
   1  19 -10       26.81       34.59     19.21 o 
   2  19 -10       42.42       12.25     24.52 o 
   3  19 -10       76.59      115.54     39.03 o 
   4  19 -10       46.39       64.52     22.76 o 
   0  20 -10       38.97       66.64     31.78 o 
   1  20 -10       64.14       58.84     23.22 o 
   2  20 -10        0.09      -14.08     19.41 o 
   3  20 -10       13.43       32.90     21.68 o 
   1  21 -10       54.26       69.68     22.34 o 
   2  21 -10        6.06       34.15     25.11 o 
   0  22 -10      116.64      143.91     35.66 o 
   2   0  -9      830.64      815.67     34.57 o 
   4   0  -9      513.76      507.80     22.74 o 
   6   0  -9      250.25      236.98     26.52 o 
   8   0  -9      201.52      241.82     25.55 o 
   0   1  -9      228.98      256.47     17.30 o 
   1   1  -9     1247.09     1224.17     23.26 o 
   2   1  -9     1008.45     1029.23     21.39 o 
   3   1  -9       19.08       -7.61      8.48 o 
   4   1  -9       94.08       89.35     11.73 o 
   5   1  -9      788.56      789.30     26.97 o 
   6   1  -9      201.64      220.29     15.26 o 
   7   1  -9        9.07        0.31     16.83 o 
   8   1  -9       32.64       33.24     14.43 o 
   9   1  -9        4.36       -4.45     15.85 o 
   1   2  -9      384.93      387.75     13.48 o 
   2   2  -9      239.72      244.72     13.16 o 
   3   2  -9      539.24      534.87     15.93 o 
   4   2  -9       11.29        4.41     12.31 o 
   5   2  -9        6.39       -3.90      9.62 o 
   6   2  -9       12.37       20.81     11.12 o 
   7   2  -9       74.12       61.26     13.31 o 
   8   2  -9       30.34       17.37     14.40 o 
   9   2  -9       45.42       51.99     25.02 o 
   0   3  -9      743.53      706.05     24.92 o 
   1   3  -9       77.44       46.17      9.13 o 
   2   3  -9      159.76      150.43     25.39 o 
   3   3  -9      298.74      287.16     13.19 o 
   4   3  -9      278.52      280.60     21.24 o 
   5   3  -9        7.53        2.51      9.78 o 
   6   3  -9      269.46      270.93     21.27 o 
   7   3  -9       83.76       81.42     13.64 o 
   8   3  -9       41.12       29.28     18.41 o 
   9   3  -9       75.25       49.99     20.00 o 
   1   4  -9      832.37      805.92     23.68 o 
   2   4  -9      409.05      377.04     13.70 o 
   3   4  -9      248.36      239.37     13.63 o 
   4   4  -9       70.45       60.69     10.31 o 
   5   4  -9      306.83      330.35     14.96 o 
   6   4  -9       23.00       -0.06     10.76 o 
   7   4  -9       54.41       49.09     14.78 o 
   8   4  -9       77.65       85.44     23.06 o 
   0   5  -9      623.70      610.26     34.04 o 
   1   5  -9      417.48      446.97     14.30 o 
   2   5  -9      184.44      162.53     11.89 o 
   3   5  -9      141.00      131.45     24.28 o 
   4   5  -9      283.00      293.50     14.27 o 
   5   5  -9      550.69      529.07     17.04 o 
   6   5  -9       13.14        5.70     13.30 o 
   7   5  -9       16.61      -10.66     14.61 o 
   8   5  -9       34.63       19.59     20.80 o 
   1   6  -9       58.10       53.31      9.28 o 
   2   6  -9       40.50       35.43      9.68 o 
   3   6  -9      321.30      329.58     13.05 o 
   4   6  -9      521.06      520.65     19.73 o 
   5   6  -9       59.75       37.91     16.87 o 
   6   6  -9       25.31       35.97     13.71 o 
   7   6  -9      248.02      193.09     19.92 o 
   8   6  -9       69.23       44.76     17.77 o 
   0   7  -9      291.85      287.56     17.38 o 
   1   7  -9      845.46      864.56     19.21 o 
   2   7  -9      197.81      198.29     17.69 o 
   3   7  -9      293.87      281.03     15.14 o 
   4   7  -9      833.11      778.52     26.62 o 
   5   7  -9      121.23      131.06     23.01 o 
   6   7  -9       52.88       32.10     14.20 o 
   7   7  -9       31.36       -3.55     14.85 o 
   8   7  -9       10.84       -9.20     19.54 o 
   1   8  -9      573.65      560.71     30.73 o 
   2   8  -9      233.27      219.95     17.22 o 
   3   8  -9      127.77      124.96     14.58 o 
   4   8  -9       60.54       73.22     13.47 o 
   5   8  -9       96.59       81.21     14.76 o 
   6   8  -9        5.01        4.05     13.80 o 
   7   8  -9       70.98       48.51     16.23 o 
   8   8  -9       57.49       53.34     18.04 o 
   0   9  -9     3003.90     2946.33     88.48 o 
   1   9  -9       67.05       90.04     17.16 o 
   2   9  -9      156.92      122.83     13.70 o 
   3   9  -9       35.50       18.57     11.61 o 
   4   9  -9      252.12      292.29     18.03 o 
   5   9  -9       46.66       23.38     13.42 o 
   6   9  -9      166.95      186.09     18.63 o 
   7   9  -9      102.44       61.25     17.18 o 
   8   9  -9        6.97        8.73     18.19 o 
   1  10  -9      358.02      332.67     20.29 o 
   2  10  -9       16.22       14.00     13.62 o 
   3  10  -9      768.40      755.58     29.08 o 
   4  10  -9      100.84       88.64     14.46 o 
   5  10  -9       87.28       83.20     14.60 o 
   6  10  -9      105.53      107.86     16.85 o 
   7  10  -9      108.14       65.96     17.24 o 
   8  10  -9       13.31        3.77     17.91 o 
   0  11  -9       14.02       14.40     20.94 o 
   1  11  -9      182.00      244.07     21.39 o 
   2  11  -9      105.92      114.24     18.77 o 
   3  11  -9      179.03      141.66     24.45 o 
   4  11  -9        6.50       -2.13     14.73 o 
   5  11  -9      290.02      275.38     35.60 o 
   6  11  -9      108.90      123.38     17.42 o 
   7  11  -9       13.61      -21.72     16.40 o 
   8  11  -9        0.97        1.97     18.54 o 
   1  12  -9       64.62       79.44     17.37 o 
   2  12  -9      173.75      223.25     40.65 o 
   3  12  -9       84.93       66.94     20.96 o 
   4  12  -9       54.32       31.99     16.79 o 
   5  12  -9       45.69       33.48     17.27 o 
   6  12  -9      100.11      140.08     21.17 o 
   7  12  -9       24.43       -4.48     19.41 o 
   0  13  -9      448.52      416.26     33.37 o 
   1  13  -9      198.13      185.69     21.41 o 
   2  13  -9       30.29       19.23     15.45 o 
   3  13  -9      113.59      124.44     36.27 o 
   4  13  -9       26.01       30.54     17.47 o 
   5  13  -9      149.13      134.88     29.07 o 
   6  13  -9       22.30       34.12     28.46 o 
   7  13  -9       86.93       80.55     22.34 o 
   1  14  -9      212.84      203.42     22.65 o 
   2  14  -9      847.70      915.13     42.62 o 
   3  14  -9        5.84        8.76     15.91 o 
   4  14  -9      424.95      430.25     25.28 o 
   5  14  -9       34.32       25.35     18.52 o 
   6  14  -9       24.24       26.91     26.20 o 
   7  14  -9        1.92      -29.50     19.67 o 
   0  15  -9      111.08      162.51     29.49 o 
   1  15  -9        4.90        4.72     14.41 o 
   2  15  -9      165.92      209.58     30.93 o 
   3  15  -9       84.72       60.35     18.17 o 
   4  15  -9       23.75       27.87     18.12 o 
   5  15  -9      402.57      412.54     28.20 o 
   6  15  -9       32.78       27.77     20.31 o 
   7  15  -9       39.11       50.43     21.93 o 
   1  16  -9      113.06      132.20     32.71 o 
   2  16  -9        6.20       15.81     16.47 o 
   3  16  -9      142.83      134.65     22.90 o 
   4  16  -9       42.92       26.24     18.49 o 
   5  16  -9       62.33       67.32     20.15 o 
   6  16  -9       10.99        1.20     16.03 o 
   0  17  -9      144.93      121.53     28.75 o 
   1  17  -9      211.79      193.59     23.22 o 
   2  17  -9       99.57      108.83     20.83 o 
   3  17  -9       10.91        2.51     16.53 o 
   4  17  -9       56.17       55.43     19.33 o 
   5  17  -9       64.08       47.98     25.32 o 
   6  17  -9       41.07        3.10     21.44 o 
   1  18  -9       11.54        2.60     16.53 o 
   2  18  -9       13.56       11.44     37.65 o 
   3  18  -9       46.15       52.97     18.94 o 
   4  18  -9       39.71       52.37     26.68 o 
   5  18  -9       20.91       29.65     21.26 o 
   6  18  -9       22.96       13.23     20.71 o 
   0  19  -9       71.96       36.40     25.08 o 
   1  19  -9      136.00      136.87     21.69 o 
   2  19  -9       33.46       35.00     18.19 o 
   3  19  -9      105.82      103.45     21.34 o 
   4  19  -9      114.37      120.16     45.09 o 
   5  19  -9       58.19       69.91     29.23 o 
   1  20  -9       32.68       25.08     17.45 o 
   2  20  -9       54.48       32.04     19.45 o 
   3  20  -9      139.89      188.35     27.95 o 
   4  20  -9        6.22      -12.15     25.45 o 
   5  20  -9       18.36       -3.84     24.23 o 
   0  21  -9        0.32       31.09     26.52 o 
   1  21  -9       65.98       56.55     19.84 o 
   2  21  -9        4.06      -19.35     27.87 o 
   3  21  -9       22.92       14.87     20.46 o 
   4  21  -9      102.70       83.20     22.81 o 
   1  22  -9      160.80      193.42     24.55 o 
   2  22  -9      178.81      202.67     25.30 o 
   3  22  -9       47.06       34.45     21.34 o 
   0  23  -9      389.84      416.68     40.44 o 
   1  23  -9       11.06       19.84     22.37 o 
   2  23  -9       13.40       29.28     21.30 o 
   0   0  -8     2396.40     2415.34     68.34 o 
   2   0  -8     1834.93     1810.00     64.30 o 
   4   0  -8     1113.11     1094.08     31.05 o 
   6   0  -8       61.74       60.40     15.89 o 
   8   0  -8       60.41       45.48     19.61 o 
   1   1  -8       84.84       54.40      8.34 o 
   2   1  -8       43.91       18.46      7.60 o 
   3   1  -8      663.36      655.31     16.27 o 
   4   1  -8       49.54       50.59      9.03 o 
   5   1  -8      156.17      156.86     12.38 o 
   6   1  -8       44.71       21.42     10.24 o 
   7   1  -8      238.58      248.10     16.27 o 
   8   1  -8      330.43      387.52     23.95 o 
   9   1  -8       80.16       73.40     15.28 o 
   0   2  -8       23.83       31.82     11.03 o 
   1   2  -8      914.62      938.55     18.87 o 
   2   2  -8      245.96      253.05     11.05 o 
   3   2  -8      204.81      196.10     11.80 o 
   4   2  -8      102.34       94.76     10.28 o 
   5   2  -8      127.99      119.43     11.58 o 
   6   2  -8      100.05       72.14     11.34 o 
   7   2  -8      164.31      185.36     15.42 o 
   8   2  -8        4.61       22.26     12.95 o 
   9   2  -8      104.86      128.19     17.12 o 
   1   3  -8      295.81      300.46     11.65 o 
   2   3  -8      302.48      299.90     11.61 o 
   3   3  -8      185.87      188.08     13.72 o 
   4   3  -8      263.21      270.00     14.52 o 
   5   3  -8      105.64      132.12     11.95 o 
   6   3  -8       75.74       59.17     16.38 o 
   7   3  -8       93.83       93.45     12.68 o 
   8   3  -8       10.35        7.53     12.91 o 
   9   3  -8       88.78       79.17     16.17 o 
   0   4  -8     1322.22     1307.81     32.42 o 
   1   4  -8      451.85      434.93     13.22 o 
   2   4  -8       58.64       52.52      8.58 o 
   3   4  -8       46.64       28.49      8.08 o 
   4   4  -8      454.26      446.67     14.58 o 
   5   4  -8      261.13      280.14     14.24 o 
   6   4  -8      250.42      265.85     16.53 o 
   7   4  -8       28.24       14.44     11.68 o 
   8   4  -8        4.69       -6.98     14.63 o 
   9   4  -8       13.15        1.65     16.90 o 
   1   5  -8       83.39       71.12      8.85 o 
   2   5  -8      597.82      608.15     15.55 o 
   3   5  -8      263.65      277.05     11.86 o 
   4   5  -8      193.23      197.66     12.49 o 
   5   5  -8      241.51      249.39     16.64 o 
   6   5  -8       70.30       35.63     13.63 o 
   7   5  -8       57.08       54.00     12.74 o 
   8   5  -8       59.52       55.35     16.62 o 
   9   5  -8        1.92      -11.21     16.38 o 
   0   6  -8     2687.24     2736.74     52.47 o 
   1   6  -8      354.87      341.06     12.19 o 
   2   6  -8       21.43       12.95      7.49 o 
   3   6  -8        1.63       -4.95      7.80 o 
   4   6  -8      413.44      395.47     13.68 o 
   5   6  -8     1828.47     1804.38     36.71 o 
   6   6  -8       46.34       36.38     13.47 o 
   7   6  -8       36.73       25.24     14.28 o 
   8   6  -8       50.90       13.37     16.00 o 
   9   6  -8      106.24      107.07     20.49 o 
   1   7  -8      353.47      338.73     12.03 o 
   2   7  -8      136.24      119.58     12.66 o 
   3   7  -8      243.62      261.21     17.43 o 
   4   7  -8       11.01       11.90     11.24 o 
   5   7  -8      266.70      308.95     18.19 o 
   6   7  -8      150.70      134.13     15.51 o 
   7   7  -8      300.40      346.34     29.72 o 
   8   7  -8       12.52      -10.56     15.52 o 
   9   7  -8      228.09      252.70     23.86 o 
   0   8  -8      921.49      948.12     26.70 o 
   1   8  -8       28.31       27.61      7.92 o 
   2   8  -8      120.18      129.64     18.82 o 
   3   8  -8       15.09        8.96     10.59 o 
   4   8  -8      829.62      859.71     23.65 o 
   5   8  -8      181.21      198.31     16.80 o 
   6   8  -8      161.83      165.82     17.05 o 
   7   8  -8      166.04      155.02     24.15 o 
   8   8  -8       45.72        5.90     16.88 o 
   9   8  -8       41.27       39.06     18.19 o 
   1   9  -8       94.73       83.06     18.98 o 
   2   9  -8      730.54      726.48     24.86 o 
   3   9  -8       18.64        9.94     10.12 o 
   4   9  -8      332.50      297.75     15.75 o 
   5   9  -8       75.53       52.97     13.11 o 
   6   9  -8       39.21       47.20     14.46 o 
   7   9  -8       69.81       87.19     15.86 o 
   8   9  -8      138.85      121.50     18.59 o 
   9   9  -8       12.90       -3.27     17.48 o 
   0  10  -8        2.55       -1.43     18.17 o 
   1  10  -8      390.51      367.29     20.18 o 
   2  10  -8      601.51      610.03     16.01 o 
   3  10  -8       90.90       75.33     12.26 o 
   4  10  -8     1109.66     1121.84     27.60 o 
   5  10  -8      143.34      116.02     15.01 o 
   6  10  -8      157.10      184.48     17.78 o 
   7  10  -8      100.66       80.36     20.44 o 
   8  10  -8       19.26       24.04     22.44 o 
   1  11  -8      497.21      453.37     22.19 o 
   2  11  -8      254.44      271.57     33.80 o 
   3  11  -8      320.48      321.75     19.21 o 
   4  11  -8      196.89      196.83     17.61 o 
   5  11  -8        5.09      -11.61     12.48 o 
   6  11  -8      178.01      168.47     17.66 o 
   7  11  -8        2.66       -5.38     14.73 o 
   8  11  -8       45.91       43.86     17.00 o 
   0  12  -8      382.29      391.49     30.66 o 
   1  12  -8      255.75      267.83     21.78 o 
   2  12  -8      193.32      198.98     19.51 o 
   3  12  -8      169.08      152.10     14.45 o 
   4  12  -8       28.12       29.90     15.00 o 
   5  12  -8       49.84       32.99     14.60 o 
   6  12  -8      212.43      222.02     19.54 o 
   7  12  -8      182.82      189.71     19.33 o 
   8  12  -8       62.08       62.32     18.03 o 
   1  13  -8      190.83      232.91     34.04 o 
   2  13  -8      190.59      207.07     19.65 o 
   3  13  -8        9.09        6.92     10.90 o 
   4  13  -8      288.52      290.44     24.10 o 
   5  13  -8      131.96      156.02     21.53 o 
   6  13  -8       42.80       27.50     17.60 o 
   7  13  -8        3.54       -0.68     15.58 o 
   8  13  -8       37.11        3.26     17.66 o 
   0  14  -8      663.10      701.58     38.95 o 
   1  14  -8      458.82      428.84     23.20 o 
   2  14  -8       94.35       91.40     16.92 o 
   3  14  -8        3.47        0.12     11.39 o 
   4  14  -8      275.34      280.79     22.72 o 
   5  14  -8       22.29       12.60     17.04 o 
   6  14  -8      220.00      292.51     27.50 o 
   7  14  -8       24.66       39.06     19.71 o 
   8  14  -8       10.38       22.45     21.57 o 
   1  15  -8       31.05       25.38     15.06 o 
   2  15  -8       11.37       35.38     23.75 o 
   3  15  -8      278.32      293.59     18.30 o 
   4  15  -8      207.41      227.28     18.00 o 
   5  15  -8      116.63       96.40     15.24 o 
   6  15  -8        6.99        7.50     18.65 o 
   7  15  -8       43.96       47.31     20.71 o 
   0  16  -8      414.85      373.85     31.62 o 
   1  16  -8      112.89      146.04     19.69 o 
   2  16  -8       10.00        3.53     14.67 o 
   3  16  -8      203.92      231.38     22.18 o 
   4  16  -8       93.65       71.88     18.96 o 
   5  16  -8      213.26      260.79     19.98 o 
   6  16  -8       96.93       87.36     16.48 o 
   7  16  -8       10.82       24.11     37.62 o 
   1  17  -8      240.21      259.77     23.62 o 
   2  17  -8      207.93      248.69     42.35 o 
   3  17  -8      313.05      353.06     22.75 o 
   4  17  -8      255.37      254.07     19.45 o 
   5  17  -8       29.55       15.31     13.80 o 
   6  17  -8       48.87       43.54     19.47 o 
   7  17  -8       18.92       32.77     16.80 o 
   0  18  -8      116.09      118.51     27.31 o 
   1  18  -8      128.42      144.23     22.96 o 
   2  18  -8       29.58       47.47     17.37 o 
   3  18  -8      132.76      148.24     20.80 o 
   4  18  -8       51.10       36.78     14.58 o 
   5  18  -8       79.15       84.58     31.32 o 
   6  18  -8       62.23      100.44     17.68 o 
   1  19  -8       82.56       74.15     19.34 o 
   2  19  -8      103.08      114.48     19.48 o 
   3  19  -8      173.36      195.03     46.63 o 
   4  19  -8       26.97       62.99     19.68 o 
   5  19  -8       72.87       63.98     21.06 o 
   6  19  -8       27.11       16.11     17.42 o 
   0  20  -8       29.34       26.15     24.02 o 
   1  20  -8        2.40       31.78     18.79 o 
   2  20  -8       95.57      114.43     20.71 o 
   3  20  -8        8.70        4.18     17.21 o 
   4  20  -8        6.92        6.64     18.12 o 
   5  20  -8       59.32       48.10     16.33 o 
   6  20  -8       81.34      108.99     20.02 o 
   1  21  -8      165.48      186.65     28.30 o 
   2  21  -8      181.47      192.34     23.75 o 
   3  21  -8       29.44       33.83     18.39 o 
   4  21  -8      104.82      127.06     22.51 o 
   5  21  -8       10.68       32.70     16.65 o 
   0  22  -8      206.97      218.57     35.13 o 
   1  22  -8       19.05       21.87     17.23 o 
   2  22  -8       11.66       12.85     18.48 o 
   3  22  -8      267.28      342.91     28.70 o 
   4  22  -8      148.14      187.50     31.88 o 
   5  22  -8      200.54      237.60     27.08 o 
   1  23  -8       83.42      104.18     20.66 o 
   2  23  -8      121.95      165.70     23.30 o 
   3  23  -8      105.92      132.72     35.95 o 
   4  23  -8       75.39       71.26     21.34 o 
   0  24  -8       99.62      141.20     31.51 o 
   1  24  -8      202.00      278.00     27.15 o 
   2  24  -8       97.82      115.27     23.49 o 
   3  24  -8       57.79       92.38     23.35 o 
   1  25  -8       47.52       84.89     25.48 o 
   2  25  -8       27.81       28.13     21.23 o 
   2   0  -7      321.20      319.02     15.92 o 
   4   0  -7      195.08      186.18     15.90 o 
   6   0  -7      188.36      238.94     20.05 o 
   8   0  -7     1030.92     1042.80     45.73 o 
  10   0  -7       39.32       53.69     22.81 o 
   0   1  -7     2175.70     1919.44     39.25 o 
   1   1  -7     1026.39     1007.46     18.59 o 
   2   1  -7      123.89       97.54      8.58 o 
   3   1  -7      586.22      584.64     14.37 o 
   4   1  -7      526.53      555.74     14.87 o 
   5   1  -7      139.09      142.81     11.08 o 
   6   1  -7       35.18       17.46      9.83 o 
   7   1  -7       69.46       57.02     11.31 o 
   8   1  -7      156.41      177.34     16.38 o 
   9   1  -7        2.89       20.98     13.35 o 
  10   1  -7      124.43       96.95     22.45 o 
   1   2  -7      225.41      219.23      9.45 o 
   2   2  -7       66.95       66.06      7.81 o 
   3   2  -7      698.49      677.96     19.35 o 
   4   2  -7      521.63      546.18     17.71 o 
   5   2  -7      118.22       91.16     10.07 o 
   6   2  -7      149.66      127.23     13.40 o 
   7   2  -7      465.56      465.25     16.89 o 
   8   2  -7       16.04       13.52     12.78 o 
   9   2  -7      227.28      222.92     17.71 o 
  10   2  -7        6.66        9.47     15.48 o 
   0   3  -7     1275.48     1172.26     54.28 o 
   1   3  -7      839.08      784.70     22.65 o 
   2   3  -7      299.16      287.80     10.63 o 
   3   3  -7      442.93      449.18     13.11 o 
   4   3  -7      252.89      256.49     11.15 o 
   5   3  -7      202.82      211.22     12.88 o 
   6   3  -7       44.19       21.66      9.59 o 
   7   3  -7      207.81      233.19     22.02 o 
   8   3  -7       41.35       48.77     18.94 o 
   9   3  -7      153.94      123.68     15.89 o 
  10   3  -7      317.11      368.64     23.04 o 
   1   4  -7      682.61      672.97     14.96 o 
   2   4  -7      392.21      381.09     11.79 o 
   3   4  -7      219.95      214.28     10.26 o 
   4   4  -7       11.47        2.58     10.78 o 
   5   4  -7      177.31      174.18     12.05 o 
   6   4  -7      297.50      302.21     13.99 o 
   7   4  -7       30.28       38.25     11.44 o 
   8   4  -7       75.36       64.81     13.29 o 
   9   4  -7       59.30       44.38     14.42 o 
  10   4  -7        5.35       13.45     18.07 o 
   0   5  -7     2143.06     2142.83     42.81 o 
   1   5  -7      801.93      800.60     16.25 o 
   2   5  -7      729.21      740.10     21.84 o 
   3   5  -7       77.86       66.53      9.25 o 
   4   5  -7       12.50       -3.81      7.33 o 
   5   5  -7      279.27      287.09     12.94 o 
   6   5  -7     1272.52     1334.84     25.99 o 
   7   5  -7        3.71        5.49     10.81 o 
   8   5  -7      130.21       85.28     14.10 o 
   9   5  -7      197.11      223.19     21.24 o 
  10   5  -7       57.97       50.40     19.68 o 
   1   6  -7      861.68      843.63     16.74 o 
   2   6  -7       21.23        7.03      6.65 o 
   3   6  -7      968.62      945.57     18.49 o 
   4   6  -7      132.98      135.86     11.78 o 
   5   6  -7      420.22      406.95     14.11 o 
   6   6  -7      737.95      771.65     19.96 o 
   7   6  -7      544.90      523.65     17.61 o 
   8   6  -7       16.65       23.95     15.29 o 
   9   6  -7       47.33       61.38     23.21 o 
   0   7  -7     1136.23     1107.47     41.41 o 
   1   7  -7      404.41      375.97     11.50 o 
   2   7  -7       80.37       70.06      8.09 o 
   3   7  -7      419.90      447.54     13.00 o 
   4   7  -7      389.37      400.46     13.03 o 
   5   7  -7     1656.47     1698.11     44.61 o 
   6   7  -7       85.77       68.14     12.88 o 
   7   7  -7      238.38      269.48     19.79 o 
   8   7  -7      258.16      264.02     20.96 o 
   9   7  -7       15.73        2.16     16.13 o 
   1   8  -7      305.35      321.88      9.35 o 
   2   8  -7     1283.64     1325.22     21.91 o 
   3   8  -7      231.61      244.16     10.83 o 
   4   8  -7      581.74      659.63     23.17 o 
   5   8  -7       11.97        7.24     10.36 o 
   6   8  -7      150.45      144.70     15.87 o 
   7   8  -7       41.69       15.74     13.65 o 
   8   8  -7      276.70      350.60     23.37 o 
   9   8  -7       19.29       -6.44     16.26 o 
   0   9  -7     2232.21     2257.88     43.59 o 
   1   9  -7       61.20       41.42      6.27 o 
   2   9  -7      622.31      579.29     17.62 o 
   3   9  -7      187.32      201.30     19.68 o 
   4   9  -7       91.42       72.24     14.45 o 
   5   9  -7      198.77      205.24     16.09 o 
   6   9  -7      162.87      182.00     16.70 o 
   7   9  -7       28.05       10.33     20.17 o 
   8   9  -7      213.46      196.57     20.13 o 
   9   9  -7      122.49      154.90     20.31 o 
   1  10  -7      111.04       96.18      8.62 o 
   2  10  -7      126.91      132.26     11.83 o 
   3  10  -7      200.72      204.85     14.38 o 
   4  10  -7      336.74      336.88     15.94 o 
   5  10  -7      540.02      589.63     20.54 o 
   6  10  -7       81.18       67.91     21.37 o 
   7  10  -7       24.57       12.71     14.34 o 
   8  10  -7       16.86       -3.81     14.78 o 
   9  10  -7       98.64       98.21     31.97 o 
   0  11  -7       84.76       77.69     19.77 o 
   1  11  -7       47.69       41.55      9.10 o 
   2  11  -7      305.80      304.28     11.77 o 
   3  11  -7      197.59      206.76     15.07 o 
   4  11  -7     1480.15     1489.14     31.39 o 
   5  11  -7      343.51      337.26     17.83 o 
   6  11  -7      154.33      174.63     16.83 o 
   7  11  -7      135.89      109.26     24.52 o 
   8  11  -7      137.62      127.66     27.07 o 
   9  11  -7       56.58       58.38     18.60 o 
   1  12  -7       79.97       72.86     11.54 o 
   2  12  -7      347.77      330.40     14.46 o 
   3  12  -7      656.79      624.20     16.45 o 
   4  12  -7      262.72      279.33     17.17 o 
   5  12  -7      202.52      229.31     18.50 o 
   6  12  -7       24.44       13.28     12.92 o 
   7  12  -7       69.82       35.50     15.22 o 
   8  12  -7       58.23       74.79     17.29 o 
   9  12  -7       19.54        8.05     17.37 o 
   0  13  -7      969.45      871.04     41.03 o 
   1  13  -7      644.96      647.14     19.31 o 
   2  13  -7       30.48       18.96      9.19 o 
   3  13  -7      675.37      668.26     20.76 o 
   4  13  -7      429.51      417.46     17.99 o 
   5  13  -7       84.41       60.46     14.00 o 
   6  13  -7      210.80      180.65     31.10 o 
   7  13  -7      112.40      107.63     17.10 o 
   8  13  -7       10.87      -16.35     15.47 o 
   1  14  -7      152.96      163.14     13.69 o 
   2  14  -7       72.17      102.64     21.64 o 
   3  14  -7      312.46      315.52     16.80 o 
   4  14  -7      520.02      523.66     19.53 o 
   5  14  -7       66.09       39.70     16.28 o 
   6  14  -7       29.05       23.03     13.80 o 
   7  14  -7       30.69       13.50     14.60 o 
   8  14  -7        0.47       11.11     16.28 o 
   0  15  -7      282.59      276.02     26.68 o 
   1  15  -7      317.41      340.77     15.43 o 
   2  15  -7      232.41      242.49     15.70 o 
   3  15  -7      149.20      198.34     15.88 o 
   4  15  -7      471.46      495.72     19.10 o 
   5  15  -7      260.68      296.57     19.62 o 
   6  15  -7       69.01       62.97     18.68 o 
   7  15  -7      130.16      132.33     32.84 o 
   8  15  -7        6.58        6.06     27.63 o 
   1  16  -7      124.50      130.92     24.42 o 
   2  16  -7      168.45      188.20     15.47 o 
   3  16  -7      185.40      199.58     16.07 o 
   4  16  -7      469.77      452.14     19.04 o 
   5  16  -7      132.88      147.64     31.80 o 
   6  16  -7       51.17       39.01     14.88 o 
   7  16  -7       58.29       36.36     19.76 o 
   8  16  -7        9.91       -5.24     21.19 o 
   0  17  -7     2064.37     2157.82     70.52 o 
   1  17  -7       29.85       20.66     21.87 o 
   2  17  -7      741.86      705.32     22.26 o 
   3  17  -7       70.74       79.49     13.10 o 
   4  17  -7      243.69      276.82     20.27 o 
   5  17  -7      159.18      231.39     28.13 o 
   6  17  -7       66.94       61.24     15.58 o 
   7  17  -7       69.63       79.20     17.78 o 
   1  18  -7        7.26       10.02     14.07 o 
   2  18  -7      969.55     1010.40     27.30 o 
   3  18  -7      191.25      193.01     16.72 o 
   4  18  -7       46.31       37.32     13.36 o 
   5  18  -7      189.27      173.35     17.96 o 
   6  18  -7        7.16        3.84     14.49 o 
   7  18  -7        4.81        6.04     15.29 o 
   0  19  -7      116.94      158.95     27.42 o 
   1  19  -7      147.08      150.20     18.98 o 
   2  19  -7       68.16       39.51     13.14 o 
   3  19  -7       56.74       47.63     13.40 o 
   4  19  -7       82.65       77.90     14.53 o 
   5  19  -7       10.85       -3.89     13.57 o 
   6  19  -7       64.35       90.05     24.72 o 
   7  19  -7       10.79        3.10     17.41 o 
   1  20  -7      128.97      167.21     37.25 o 
   2  20  -7        2.91       -6.65     11.77 o 
   3  20  -7       61.86       58.99     13.41 o 
   4  20  -7       61.26       55.74     14.97 o 
   5  20  -7       41.61       34.93     15.02 o 
   6  20  -7       14.83        2.96     15.89 o 
   0  21  -7      241.92      255.40     33.85 o 
   1  21  -7      130.87      147.58     19.36 o 
   2  21  -7       61.14       60.33     17.26 o 
   3  21  -7       21.66       15.56     17.67 o 
   4  21  -7       35.92       32.25     15.04 o 
   5  21  -7      144.82      180.63     19.75 o 
   6  21  -7       17.27       15.47     16.39 o 
   1  22  -7       27.56       25.37     21.50 o 
   2  22  -7      441.98      418.32     24.22 o 
   3  22  -7       42.04       30.08     14.30 o 
   4  22  -7       53.14       31.15     15.49 o 
   5  22  -7       32.42       23.37     27.62 o 
   0  23  -7       41.18       38.32     23.81 o 
   1  23  -7       39.73       81.19     42.89 o 
   2  23  -7       28.06       52.34     17.86 o 
   3  23  -7       17.69       42.74     15.11 o 
   4  23  -7      177.57      260.85     62.38 o 
   5  23  -7       51.01       41.45     21.82 o 
   1  24  -7       45.79       56.37     19.92 o 
   2  24  -7       73.50       94.30     20.39 o 
   3  24  -7      167.36      212.41     24.41 o 
   4  24  -7      110.50      124.62     18.82 o 
   0  25  -7       68.69       89.86     30.82 o 
   1  25  -7       50.09      107.00     25.45 o 
   2  25  -7       14.17       18.69     47.43 o 
   3  25  -7       22.38       -2.07     19.65 o 
   1  26  -7       77.85      116.46     30.05 o 
   2  26  -7       30.34       29.17     28.96 o 
   0   0  -6     4855.83     4859.06    109.31 o 
   2   0  -6     1920.85     2048.10     62.23 o 
   4   0  -6      476.89      433.99     20.70 o 
   6   0  -6     1131.13     1151.98     32.83 o 
   8   0  -6      311.34      333.79     23.24 o 
  10   0  -6      152.92      134.95     23.81 o 
   1   1  -6     3150.09     3091.21     38.23 o 
   2   1  -6      744.65      796.74     15.49 o 
   3   1  -6       21.85       22.92      6.17 o 
   4   1  -6      325.25      333.40     11.41 o 
   5   1  -6       47.89       43.00     10.87 o 
   6   1  -6      292.97      288.89     12.72 o 
   7   1  -6      505.02      474.04     16.35 o 
   8   1  -6       37.56       29.62     11.32 o 
   9   1  -6       52.15       39.14     13.56 o 
  10   1  -6      154.90      156.72     17.67 o 
   0   2  -6     2564.89     2491.40     45.83 o 
   1   2  -6      293.99      322.56     10.02 o 
   2   2  -6       89.13       69.42      7.06 o 
   3   2  -6      242.00      231.77      9.42 o 
   4   2  -6      156.75      151.21     10.95 o 
   5   2  -6      200.78      233.55     11.51 o 
   6   2  -6       72.32       49.55      9.42 o 
   7   2  -6      297.81      324.58     14.20 o 
   8   2  -6      262.09      265.18     19.59 o 
   9   2  -6      226.85      260.21     26.95 o 
  10   2  -6       46.99       30.91     15.91 o 
   1   3  -6      147.67      140.82      8.15 o 
   2   3  -6       68.16       61.95      6.98 o 
   3   3  -6      138.20      130.96      8.83 o 
   4   3  -6      319.83      344.90     11.99 o 
   5   3  -6      127.54      120.87     15.95 o 
   6   3  -6       41.15       11.24      9.96 o 
   7   3  -6     1428.30     1434.63     27.69 o 
   8   3  -6      666.19      665.28     20.21 o 
   9   3  -6      234.24      296.91     18.92 o 
  10   3  -6       79.66       89.52     15.88 o 
   0   4  -6      281.77      317.10     13.80 o 
   1   4  -6     3069.67     3141.35     51.57 o 
   2   4  -6      653.27      654.09     14.00 o 
   3   4  -6       86.79       83.08      7.68 o 
   4   4  -6      126.71       98.62      9.28 o 
   5   4  -6      202.23      196.74     11.11 o 
   6   4  -6      255.82      253.21     23.37 o 
   7   4  -6      470.16      479.31     16.70 o 
   8   4  -6       65.75       69.18     12.57 o 
   9   4  -6       78.33       33.15     13.24 o 
  10   4  -6       23.48       29.22     15.34 o 
   1   5  -6     2134.02     2220.78     57.47 o 
   2   5  -6      713.04      690.57     21.17 o 
   3   5  -6     1400.16     1371.38     22.08 o 
   4   5  -6      657.83      625.46     20.19 o 
   5   5  -6      926.21      945.67     19.59 o 
   6   5  -6      861.34      830.71     19.60 o 
   7   5  -6        2.43      -14.93      9.95 o 
   8   5  -6      446.24      452.70     17.81 o 
   9   5  -6      193.22      212.99     17.43 o 
  10   5  -6        7.19       -1.53     14.64 o 
   0   6  -6     6695.12     6747.90     82.70 o 
   1   6  -6     1033.73      969.79     13.82 o 
   2   6  -6      581.72      539.66     12.82 o 
   3   6  -6      184.22      195.21      9.03 o 
   4   6  -6      210.76      218.96     10.15 o 
   5   6  -6      300.62      273.30     11.45 o 
   6   6  -6      199.15      212.18     13.32 o 
   7   6  -6      164.64      164.43     13.65 o 
   8   6  -6      124.49       93.32     15.84 o 
   9   6  -6       36.61        9.85     13.65 o 
  10   6  -6      142.40      147.50     20.81 o 
   1   7  -6      723.74      774.24     12.18 o 
   2   7  -6      217.05      231.49      8.83 o 
   3   7  -6     1312.09     1351.25     21.95 o 
   4   7  -6      165.15      141.82     16.19 o 
   5   7  -6      764.51      737.48     17.50 o 
   6   7  -6      310.92      308.47     13.60 o 
   7   7  -6      350.83      340.26     16.16 o 
   8   7  -6      225.54      275.15     20.02 o 
   9   7  -6      218.83      244.71     28.92 o 
  10   7  -6       11.86       -9.81     17.54 o 
   0   8  -6     1436.31     1551.28     25.06 o 
   1   8  -6     1020.64      996.89     13.08 o 
   2   8  -6     1293.00     1282.03     20.37 o 
   3   8  -6      527.20      582.16     13.74 o 
   4   8  -6       12.50        3.10      6.83 o 
   5   8  -6       28.90       29.82     10.13 o 
   6   8  -6     1009.67     1020.21     21.90 o 
   7   8  -6      524.22      497.74     20.19 o 
   8   8  -6       54.25       49.23     14.80 o 
   9   8  -6       20.84       13.51     16.70 o 
  10   8  -6      128.46      141.82     25.22 o 
   1   9  -6      291.75      293.64      7.13 o 
   2   9  -6      424.36      431.34     11.18 o 
   3   9  -6      221.91      200.75      9.41 o 
   4   9  -6      998.72     1023.35     22.12 o 
   5   9  -6      106.56       98.92     12.88 o 
   6   9  -6      402.71      398.09     17.89 o 
   7   9  -6       12.43       13.74     12.98 o 
   8   9  -6       23.31       24.14     15.48 o 
   9   9  -6       27.31       21.12     15.90 o 
  10   9  -6       44.66       37.09     18.57 o 
   0  10  -6     3013.23     3038.39     65.91 o 
   1  10  -6      319.85      287.58      7.39 o 
   2  10  -6      247.53      227.61     11.00 o 
   3  10  -6      530.25      517.77     16.66 o 
   4  10  -6      532.97      535.75     17.84 o 
   5  10  -6      409.94      387.78     16.89 o 
   6  10  -6      394.85      395.40     18.11 o 
   7  10  -6      290.26      320.51     23.26 o 
   8  10  -6      131.89      130.51     17.69 o 
   9  10  -6      150.29      150.68     21.43 o 
   1  11  -6      617.57      615.04     11.77 o 
   2  11  -6      672.54      671.08     15.30 o 
   3  11  -6      451.18      485.21     16.68 o 
   4  11  -6      302.59      290.15     15.65 o 
   5  11  -6       15.35       19.46     10.31 o 
   6  11  -6      194.73      201.21     16.87 o 
   7  11  -6       89.74       63.27     14.43 o 
   8  11  -6      333.75      341.90     25.55 o 
   9  11  -6       25.18       12.18     17.32 o 
   0  12  -6      420.13      420.21     17.84 o 
   1  12  -6      565.30      519.60     13.22 o 
   2  12  -6      186.26      166.80     10.11 o 
   3  12  -6       89.59       94.10      9.57 o 
   4  12  -6      935.87      898.54     23.17 o 
   5  12  -6     1920.26     1925.79     58.32 o 
   6  12  -6      350.35      360.71     18.63 o 
   7  12  -6      171.30      168.78     17.21 o 
   8  12  -6        9.17      -11.94     14.78 o 
   9  12  -6       73.85       69.06     18.16 o 
   1  13  -6      242.92      225.47     13.17 o 
   2  13  -6      496.73      497.64     19.29 o 
   3  13  -6       69.49       63.25     18.51 o 
   4  13  -6       98.58      103.21     12.76 o 
   5  13  -6      205.73      190.14     16.03 o 
   6  13  -6       21.51       -1.31     12.18 o 
   7  13  -6      121.60      134.88     22.13 o 
   8  13  -6       50.41       38.91     15.52 o 
   9  13  -6       48.89       36.97     21.85 o 
   0  14  -6      607.28      671.88     60.48 o 
   1  14  -6       99.95      102.38      9.18 o 
   2  14  -6      597.23      583.92     18.07 o 
   3  14  -6      296.27      285.31     14.37 o 
   4  14  -6      304.95      320.22     13.43 o 
   5  14  -6       23.38       27.09     11.96 o 
   6  14  -6      630.15      602.45     21.97 o 
   7  14  -6       58.61       43.53     15.03 o 
   8  14  -6       36.57       25.70     16.00 o 
   9  14  -6       47.98        2.76     18.46 o 
   1  15  -6     1175.41     1175.20     21.89 o 
   2  15  -6       72.51       45.43     10.48 o 
   3  15  -6      423.31      410.37     17.68 o 
   4  15  -6      134.16      133.63     26.48 o 
   5  15  -6       69.43       76.09     13.35 o 
   6  15  -6        2.30       -9.54     12.76 o 
   7  15  -6       38.53       10.67     15.04 o 
   8  15  -6       52.55       57.29     17.26 o 
   9  15  -6        9.73        6.22     18.46 o 
   0  16  -6      336.18      350.49     18.67 o 
   1  16  -6      281.32      322.76     12.36 o 
   2  16  -6      732.38      740.81     21.59 o 
   3  16  -6       33.95       28.34     10.97 o 
   4  16  -6      317.04      314.68     16.29 o 
   5  16  -6      789.72      825.98     24.66 o 
   6  16  -6       35.52       19.50     13.12 o 
   7  16  -6       76.33       57.78     19.40 o 
   8  16  -6       34.47        5.79     17.07 o 
   1  17  -6      380.00      361.08     16.19 o 
   2  17  -6     1613.84     1565.91     32.39 o 
   3  17  -6      325.23      352.72     21.63 o 
   4  17  -6      775.07      837.83     27.31 o 
   5  17  -6       69.45       55.00     13.32 o 
   6  17  -6      174.89      178.30     18.06 o 
   7  17  -6       35.36       38.73     15.10 o 
   8  17  -6      194.88      233.42     21.78 o 
   0  18  -6      842.09      810.46     26.75 o 
   1  18  -6      568.27      577.18     19.68 o 
   2  18  -6      151.95      176.23     14.98 o 
   3  18  -6      343.40      332.46     16.27 o 
   4  18  -6      521.96      506.65     20.33 o 
   5  18  -6      116.80       94.65     14.90 o 
   6  18  -6       87.58       88.61     15.15 o 
   7  18  -6       71.30       75.17     16.39 o 
   8  18  -6       36.47       26.81     17.61 o 
   1  19  -6      180.57      184.36     24.66 o 
   2  19  -6       50.88       53.37     11.99 o 
   3  19  -6       40.46       42.47     12.23 o 
   4  19  -6      253.62      279.97     18.85 o 
   5  19  -6      140.85      152.54     30.73 o 
   6  19  -6       41.78       22.57     14.59 o 
   7  19  -6       42.32       77.36     17.28 o 
   0  20  -6      678.53      624.78     24.82 o 
   1  20  -6        6.98       15.39     11.02 o 
   2  20  -6      158.12      198.69     25.99 o 
   3  20  -6       15.15        4.57     11.66 o 
   4  20  -6        4.25        8.02     12.55 o 
   5  20  -6       10.33       12.63     17.58 o 
   6  20  -6        0.75       -4.63     14.73 o 
   7  20  -6        5.30       19.38     23.37 o 
   1  21  -6        4.83       -8.45     10.58 o 
   2  21  -6       23.28       23.10     12.80 o 
   3  21  -6       71.36       59.29     13.45 o 
   4  21  -6        7.04        9.97     13.29 o 
   5  21  -6        4.76        1.94     13.55 o 
   6  21  -6       62.31       67.52     16.54 o 
   7  21  -6       12.36       16.86     17.23 o 
   0  22  -6      273.85      380.92     35.98 o 
   1  22  -6       57.71       52.95     13.46 o 
   2  22  -6       40.80       24.63     12.62 o 
   3  22  -6       73.80       42.41     16.36 o 
   4  22  -6      353.20      361.01     19.32 o 
   5  22  -6       90.38      115.72     17.47 o 
   6  22  -6       65.17       92.81     17.00 o 
   1  23  -6       86.38      101.97     14.75 o 
   2  23  -6      134.59      142.85     16.19 o 
   3  23  -6       14.76       -4.40     13.41 o 
   4  23  -6       26.98        3.66     14.88 o 
   5  23  -6      108.47      131.77     25.91 o 
   6  23  -6       53.74       81.28     22.46 o 
   0  24  -6       96.47      113.78     26.57 o 
   1  24  -6       69.55       99.25     20.70 o 
   2  24  -6        6.36       25.89     13.22 o 
   3  24  -6       23.99        9.77     14.57 o 
   4  24  -6       44.97       76.02     19.33 o 
   5  24  -6       36.99        8.13     19.42 o 
   1  25  -6        7.61       20.27     13.94 o 
   2  25  -6        6.41       32.56     19.08 o 
   3  25  -6      141.66      209.30     29.89 o 
   4  25  -6        0.18       -9.34     18.37 o 
   0  26  -6       63.10       65.84     26.68 o 
   1  26  -6        2.56      -14.14     24.34 o 
   2  26  -6        1.92       -0.83     28.94 o 
   3  26  -6        4.15        1.91     20.11 o 
   4  26  -6       70.95      101.24     28.17 o 
   2  27  -6      170.14      213.44     30.03 o 
   3  27  -6        3.07      -10.28     21.07 o 
   2   0  -5     1600.45     1670.99     38.93 o 
   4   0  -5      585.84      584.59     19.75 o 
   6   0  -5     1394.14     1353.33     88.64 o 
   8   0  -5      983.29     1118.69     35.35 o 
  10   0  -5       52.85       32.67     20.59 o 
   0   1  -5     3989.60     4085.53     67.30 o 
   1   1  -5      589.07      589.35     19.92 o 
   2   1  -5     2182.14     2256.71     29.23 o 
   3   1  -5      470.79      461.75     11.68 o 
   4   1  -5     2393.61     2468.52     41.28 o 
   5   1  -5      433.63      419.35     12.65 o 
   6   1  -5       23.08       23.85      8.35 o 
   7   1  -5      321.07      302.49     13.47 o 
   8   1  -5      102.83       81.87     12.30 o 
   9   1  -5       34.66        9.71     12.33 o 
  10   1  -5      141.01      159.81     18.15 o 
   1   2  -5     1436.95     1487.83     20.82 o 
   2   2  -5     1485.07     1596.58     27.83 o 
   3   2  -5     1418.36     1384.78     21.42 o 
   4   2  -5      877.69      878.48     17.00 o 
   5   2  -5      138.08      120.18      9.21 o 
   6   2  -5      604.99      577.03     15.71 o 
   7   2  -5      352.91      351.55     14.05 o 
   8   2  -5      558.67      545.59     18.24 o 
   9   2  -5      253.09      239.90     17.94 o 
  10   2  -5       13.71        4.21     13.88 o 
   0   3  -5      822.16     1030.39     23.19 o 
   1   3  -5     2087.07     2091.15     41.29 o 
   2   3  -5      281.53      292.98     10.17 o 
   3   3  -5     1408.15     1529.82     22.71 o 
   4   3  -5      465.72      454.35     12.17 o 
   5   3  -5      615.22      598.01     15.09 o 
   6   3  -5      264.32      265.45     13.38 o 
   7   3  -5      375.59      362.67     14.43 o 
   8   3  -5      163.34      149.59     13.69 o 
   9   3  -5        9.52        8.63     11.91 o 
  10   3  -5        2.72        7.45     14.11 o 
   1   4  -5      175.26      171.83      7.58 o 
   2   4  -5     2086.95     2325.79     29.57 o 
   3   4  -5     1689.07     1766.58     25.20 o 
   4   4  -5      468.46      481.47     12.48 o 
   5   4  -5      289.48      299.37     11.41 o 
   6   4  -5      257.26      264.50     12.49 o 
   7   4  -5      625.86      568.12     17.09 o 
   8   4  -5      490.47      513.31     17.73 o 
   9   4  -5      168.54      147.23     15.27 o 
  10   4  -5        9.19       -2.20     19.16 o 
   0   5  -5      906.97      824.86     15.18 o 
   1   5  -5      689.67      687.10     10.57 o 
   2   5  -5     5254.00     5417.70     83.16 o 
   3   5  -5      643.58      654.84     18.05 o 
   4   5  -5      497.43      492.75     12.80 o 
   5   5  -5      231.72      239.63     11.13 o 
   6   5  -5      188.26      193.50     14.57 o 
   7   5  -5      462.95      457.18     15.85 o 
   8   5  -5      222.11      223.20     15.75 o 
   9   5  -5      136.71      130.26     14.49 o 
  10   5  -5       30.50       23.28     14.34 o 
   1   6  -5     1033.26     1051.90     19.19 o 
   2   6  -5     4707.17     4796.89     49.75 o 
   3   6  -5      788.36      903.94     16.34 o 
   4   6  -5      177.37      164.33     14.23 o 
   5   6  -5       32.92       18.63      7.39 o 
   6   6  -5       13.02        0.79      8.37 o 
   7   6  -5      150.02      159.09     16.76 o 
   8   6  -5      295.83      330.58     16.67 o 
   9   6  -5      102.92       85.69     23.66 o 
  10   6  -5       10.18      -20.03     13.35 o 
   0   7  -5      148.74      139.08      9.27 o 
   1   7  -5     1949.74     1944.09     22.27 o 
   2   7  -5     1433.02     1399.69     17.65 o 
   3   7  -5     1348.80     1382.80     18.11 o 
   4   7  -5     2709.05     2750.57     48.52 o 
   5   7  -5      169.38      175.86     21.14 o 
   6   7  -5       67.72       49.33      9.66 o 
   7   7  -5     2907.86     3053.52     90.98 o 
   8   7  -5       19.05       -2.02     11.23 o 
   9   7  -5      345.58      367.75     18.76 o 
  10   7  -5       16.82        8.51     16.34 o 
   1   8  -5      191.01      187.92      6.97 o 
   2   8  -5     2675.16     2782.74     29.85 o 
   3   8  -5     1300.76     1279.60     17.31 o 
   4   8  -5      159.97      136.48     16.87 o 
   5   8  -5      304.79      304.29     11.69 o 
   6   8  -5      149.49      127.92     11.46 o 
   7   8  -5      523.05      516.49     16.94 o 
   8   8  -5      120.94      142.40     14.21 o 
   9   8  -5      115.89       92.53     16.56 o 
  10   8  -5       32.68       29.69     17.38 o 
   0   9  -5     2430.93     2399.99     33.79 o 
   1   9  -5      247.62      265.47      6.45 o 
   2   9  -5      393.98      419.49      8.83 o 
   3   9  -5      217.82      205.16      7.29 o 
   4   9  -5      358.21      359.66      9.62 o 
   5   9  -5      161.51      157.66     11.18 o 
   6   9  -5      220.45      228.27     22.54 o 
   7   9  -5       83.98       71.88     13.56 o 
   8   9  -5      243.63      251.28     19.21 o 
   9   9  -5       19.75       -2.28     14.94 o 
  10   9  -5       13.89       26.83     17.95 o 
   1  10  -5      159.44      173.95      8.94 o 
   2  10  -5     1168.41     1247.60     15.25 o 
   3  10  -5     1246.97     1253.11     21.81 o 
   4  10  -5      579.11      594.57     26.75 o 
   5  10  -5      303.26      284.93     14.23 o 
   6  10  -5      221.56      234.24     16.59 o 
   7  10  -5      134.94      130.97     25.38 o 
   8  10  -5       52.23       21.53     14.26 o 
   9  10  -5      120.53      137.84     28.09 o 
  10  10  -5       31.95       44.86     18.15 o 
   0  11  -5     1820.24     1857.42     27.86 o 
   1  11  -5      365.84      385.94      9.22 o 
   2  11  -5      563.18      590.95     11.54 o 
   3  11  -5      486.87      480.54     12.41 o 
   4  11  -5      353.29      347.30     11.85 o 
   5  11  -5     1092.09     1078.57     25.60 o 
   6  11  -5      104.29      100.19     17.48 o 
   7  11  -5      188.93      202.22     17.12 o 
   8  11  -5        8.22        2.45     13.47 o 
   9  11  -5       16.99       -1.23     15.61 o 
  10  11  -5       47.86       38.25     17.75 o 
   1  12  -5      636.97      635.54     11.96 o 
   2  12  -5      539.98      567.72     15.11 o 
   3  12  -5      788.51      778.47     14.53 o 
   4  12  -5     1389.31     1408.75     28.44 o 
   5  12  -5      557.61      539.40     21.15 o 
   6  12  -5      240.33      241.69     31.28 o 
   7  12  -5     1419.27     1327.83     32.02 o 
   8  12  -5      161.57      187.27     24.06 o 
   9  12  -5      149.59      188.24     20.90 o 
  10  12  -5        2.80      -23.71     17.75 o 
   0  13  -5     1055.50     1054.79     27.18 o 
   1  13  -5      157.29      140.33      9.20 o 
   2  13  -5      406.70      402.14     10.38 o 
   3  13  -5      125.57      122.90     10.52 o 
   4  13  -5      280.62      277.29     13.84 o 
   5  13  -5      383.31      364.73     16.39 o 
   6  13  -5      218.57      189.09     17.11 o 
   7  13  -5      225.27      225.91     18.32 o 
   8  13  -5       11.09        2.66     14.26 o 
   9  13  -5       23.06       26.59     16.44 o 
   1  14  -5      167.87      187.05     13.69 o 
   2  14  -5      875.16      865.30     17.67 o 
   3  14  -5      239.07      246.74     14.56 o 
   4  14  -5      397.61      390.70     13.85 o 
   5  14  -5       89.78       70.28     12.20 o 
   6  14  -5       85.28       69.50     12.76 o 
   7  14  -5       81.91       90.53     15.60 o 
   8  14  -5      157.53      163.65     25.70 o 
   9  14  -5       28.54       23.02     16.54 o 
   0  15  -5      213.85      213.06     14.52 o 
   1  15  -5      515.10      486.77     13.51 o 
   2  15  -5      199.71      209.34     13.38 o 
   3  15  -5       96.10       98.61      9.12 o 
   4  15  -5      354.38      346.45     13.58 o 
   5  15  -5      251.09      282.64     15.44 o 
   6  15  -5       56.92       44.67     13.19 o 
   7  15  -5      109.05      130.61     16.19 o 
   8  15  -5       69.72       57.35     15.84 o 
   9  15  -5        2.25        1.25     16.74 o 
   1  16  -5      193.40      204.32     11.44 o 
   2  16  -5       64.27       41.93      8.48 o 
   3  16  -5     3377.92     3468.25     52.26 o 
   4  16  -5       62.88       62.97     11.61 o 
   5  16  -5       22.00       12.01      9.71 o 
   6  16  -5      113.42      101.21     12.68 o 
   7  16  -5       33.34       24.66     19.65 o 
   8  16  -5       18.13       28.92     15.52 o 
   9  16  -5       91.59       73.90     19.25 o 
   0  17  -5      501.83      506.63     20.72 o 
   1  17  -5      112.47      143.25     12.33 o 
   2  17  -5      668.13      664.66     16.80 o 
   3  17  -5     1907.56     1875.22     30.31 o 
   4  17  -5     1212.23     1149.54     27.59 o 
   5  17  -5      482.74      461.39     29.16 o 
   6  17  -5     1057.97     1052.15     34.56 o 
   7  17  -5       41.59       59.81     14.43 o 
   8  17  -5       19.79       32.84     13.91 o 
   1  18  -5       87.69       84.34      9.84 o 
   2  18  -5      719.55      692.18     17.82 o 
   3  18  -5      536.00      559.31     22.76 o 
   4  18  -5      168.34      214.39     29.04 o 
   5  18  -5      128.58      119.26     14.30 o 
   6  18  -5       14.16       10.55     13.26 o 
   7  18  -5       39.10       47.46     14.83 o 
   8  18  -5      123.72      145.72     33.16 o 
   0  19  -5      444.58      457.28     33.80 o 
   1  19  -5      379.22      366.80     13.63 o 
   2  19  -5      166.48      184.85     21.65 o 
   3  19  -5      409.23      395.12     17.06 o 
   4  19  -5      141.81      154.44     15.19 o 
   5  19  -5       20.80       13.53     17.72 o 
   6  19  -5      231.06      272.53     19.83 o 
   7  19  -5       78.38       59.69     15.84 o 
   8  19  -5        0.25       -5.26     16.08 o 
   1  20  -5        6.32       -2.76      8.90 o 
   2  20  -5       67.00       56.67     15.29 o 
   3  20  -5      183.08      191.45     16.12 o 
   4  20  -5       26.22       20.98     11.92 o 
   5  20  -5        4.60        8.12     12.22 o 
   6  20  -5       22.91       16.42     17.71 o 
   7  20  -5       12.15       28.53     16.38 o 
   0  21  -5        6.31       15.34     13.58 o 
   1  21  -5       68.00       91.36     11.09 o 
   2  21  -5        0.16       -5.71      9.43 o 
   3  21  -5      147.28      160.65     15.78 o 
   4  21  -5       19.13        4.92     17.69 o 
   5  21  -5       60.01       38.23     13.79 o 
   6  21  -5        8.77       13.02     15.00 o 
   7  21  -5        7.50       -2.38     25.03 o 
   1  22  -5       27.83       20.50      9.56 o 
   2  22  -5      514.42      527.47     16.90 o 
   3  22  -5       28.20       40.09     13.87 o 
   4  22  -5      103.75      139.53     15.89 o 
   5  22  -5       37.27       33.20     17.12 o 
   6  22  -5      224.02      236.41     26.68 o 
   7  22  -5        2.92       -5.37     19.45 o 
   0  23  -5      280.83      333.58     24.79 o 
   1  23  -5       40.59       43.31     11.28 o 
   2  23  -5      117.29      131.54     22.18 o 
   3  23  -5       10.36       12.33     12.69 o 
   4  23  -5       10.18       32.41     16.81 o 
   5  23  -5       67.01       80.51     29.92 o 
   6  23  -5       73.33       57.22     39.22 o 
   1  24  -5        2.25       -1.05     10.63 o 
   2  24  -5       19.82        3.04     15.43 o 
   3  24  -5       65.52       67.14     40.28 o 
   4  24  -5       97.73      108.40     47.93 o 
   5  24  -5       35.45       43.07     30.69 o 
   6  24  -5       16.85       53.92     21.72 o 
   0  25  -5       39.70       46.18     15.91 o 
   1  25  -5      220.13      235.71     33.36 o 
   2  25  -5      101.12       91.07     19.00 o 
   3  25  -5       60.23       40.07     25.53 o 
   4  25  -5       21.12       -2.78     41.72 o 
   5  25  -5       56.21       85.14     35.29 o 
   1  26  -5       19.44       26.46     25.93 o 
   2  26  -5        3.65        5.23     18.07 o 
   3  26  -5       60.24       77.42     40.23 o 
   4  26  -5       28.16       26.77     20.15 o 
   0  27  -5      161.77      223.25     35.07 o 
   1  27  -5      129.34      152.14     31.99 o 
   2  27  -5       45.87       -2.13     29.17 o 
   3  27  -5       25.63       -4.09     27.74 o 
   4  27  -5       62.34       40.39     31.41 o 
   1  28  -5       16.08      -15.73     28.86 o 
   2  28  -5       49.77       67.12     29.65 o 
   3  28  -5       43.72        7.01     29.92 o 
   1  29  -5       76.17      128.92     34.06 o 
   0   0  -4     3422.85     3394.79     77.27 o 
   2   0  -4     1673.30     1620.37     30.92 o 
   4   0  -4      829.04      888.60     23.02 o 
   6   0  -4     1754.73     1750.17     40.50 o 
   8   0  -4       57.14       37.88     15.43 o 
  10   0  -4      108.14      124.56     23.29 o 
   1   1  -4      180.72      199.24      7.15 o 
   2   1  -4        2.62       10.78      4.22 o 
   3   1  -4      169.89      168.50      7.27 o 
   4   1  -4      929.62      932.29     16.98 o 
   5   1  -4       42.46       32.37      6.88 o 
   6   1  -4      675.49      688.91     16.82 o 
   7   1  -4      184.38      168.13     12.57 o 
   8   1  -4      281.33      291.69     18.88 o 
   9   1  -4        7.39       -4.03     11.32 o 
  10   1  -4       34.47       18.02     13.22 o 
  11   1  -4       34.44       30.53     15.02 o 
   0   2  -4     4056.96     4507.95     68.25 o 
   1   2  -4     2646.36     2615.98     30.89 o 
   2   2  -4     1671.60     1800.76     23.66 o 
   3   2  -4      589.72      585.80     12.25 o 
   4   2  -4        9.64       -5.23      5.33 o 
   5   2  -4     1018.76      967.50     18.57 o 
   6   2  -4       37.01       15.22      7.68 o 
   7   2  -4     1271.17     1272.93     24.81 o 
   8   2  -4      642.46      664.04     19.35 o 
   9   2  -4      172.19      168.97     17.28 o 
  10   2  -4      109.61       69.40     14.26 o 
  11   2  -4       31.55       29.89     15.11 o 
   1   3  -4     3228.54     3347.38     37.75 o 
   2   3  -4      448.85      504.40     11.84 o 
   3   3  -4     2709.68     3056.96     53.52 o 
   4   3  -4      989.42      997.21     17.77 o 
   5   3  -4      162.95      161.07      9.88 o 
   6   3  -4       98.82      106.28     12.53 o 
   7   3  -4     1926.08     1848.10     36.57 o 
   8   3  -4      738.36      770.06     20.69 o 
   9   3  -4      209.51      248.91     19.27 o 
  10   3  -4       47.00       52.90     13.91 o 
  11   3  -4       16.07       31.30     14.98 o 
   0   4  -4     7576.00     7375.56    108.32 o 
   1   4  -4     2931.87     2967.35     34.22 o 
   2   4  -4      896.24      914.87     23.24 o 
   3   4  -4     1886.99     2050.58     27.05 o 
   4   4  -4     2725.26     2741.30     35.59 o 
   5   4  -4      689.09      708.31     17.10 o 
   6   4  -4      125.30      118.15     12.58 o 
   7   4  -4      157.38      152.84     12.20 o 
   8   4  -4       37.83       39.39     11.26 o 
   9   4  -4      171.20      152.25     15.71 o 
  10   4  -4       58.30       58.67     14.27 o 
  11   4  -4        4.76       17.54     17.47 o 
   1   5  -4     1552.94     1670.65     18.71 o 
   2   5  -4     1483.99     1313.98     16.12 o 
   3   5  -4     1326.55     1403.35     17.89 o 
   4   5  -4      292.03      301.30      9.99 o 
   5   5  -4      766.99      684.88     15.60 o 
   6   5  -4      345.79      305.78     12.02 o 
   7   5  -4       60.27       52.40     10.09 o 
   8   5  -4      640.36      664.81     19.00 o 
   9   5  -4       30.35       40.10     12.42 o 
  10   5  -4       26.69       12.34     13.78 o 
  11   5  -4       17.78       27.72     18.20 o 
   0   6  -4    12282.59    12527.19    202.33 o 
   1   6  -4     3412.26     3454.75     43.07 o 
   2   6  -4     3143.89     3048.82     31.36 o 
   3   6  -4     1801.75     1816.77     21.57 o 
   4   6  -4       95.58      106.37     12.43 o 
   5   6  -4      529.77      527.20     13.96 o 
   6   6  -4       63.48       49.45      9.91 o 
   7   6  -4      352.38      356.37     14.32 o 
   8   6  -4      205.48      179.50     18.31 o 
   9   6  -4      297.93      352.12     18.54 o 
  10   6  -4       14.37       -5.31     15.27 o 
  11   6  -4       33.49       55.12     18.70 o 
   1   7  -4     1115.11     1138.30     14.29 o 
   2   7  -4     2087.73     2005.08     27.79 o 
   3   7  -4     1430.75     1543.83     19.35 o 
   4   7  -4      353.24      332.59      8.92 o 
   5   7  -4      989.88      969.76     23.71 o 
   6   7  -4      571.03      556.55     15.47 o 
   7   7  -4      300.78      299.20     13.48 o 
   8   7  -4      203.37      222.86     15.12 o 
   9   7  -4      615.82      640.47     20.32 o 
  10   7  -4       65.01       47.55     17.21 o 
   0   8  -4      423.66      436.13     22.97 o 
   1   8  -4     1587.91     1694.75     22.51 o 
   2   8  -4      260.62      246.57      6.92 o 
   3   8  -4      977.83      975.33     14.36 o 
   4   8  -4      343.03      340.89     10.41 o 
   5   8  -4      397.06      396.11     10.65 o 
   6   8  -4     1989.29     1977.46     30.90 o 
   7   8  -4      298.50      308.80     14.47 o 
   8   8  -4        4.84       -8.14     10.50 o 
   9   8  -4      177.48      183.13     20.03 o 
  10   8  -4      177.30      172.21     23.79 o 
   1   9  -4     2598.47     2738.04     28.69 o 
   2   9  -4     1223.24     1147.41     18.73 o 
   3   9  -4      914.62      903.75     14.62 o 
   4   9  -4      992.26     1013.19     15.82 o 
   5   9  -4      212.43      202.33      9.11 o 
   6   9  -4      430.39      401.42     13.86 o 
   7   9  -4      175.14      222.83     18.89 o 
   8   9  -4      139.08      141.64     16.18 o 
   9   9  -4       96.50       78.54     16.34 o 
  10   9  -4       34.98       22.11     17.03 o 
   0  10  -4     5295.96     5863.13    127.65 o 
   1  10  -4      214.65      200.25      6.96 o 
   2  10  -4      455.43      474.65      8.58 o 
   3  10  -4      624.88      641.78     12.04 o 
   4  10  -4      300.67      275.37      8.78 o 
   5  10  -4      303.14      285.36      9.60 o 
   6  10  -4      295.11      296.37     11.03 o 
   7  10  -4       55.85       50.97     12.74 o 
   8  10  -4      249.96      283.71     39.06 o 
   9  10  -4       57.32       35.68     16.28 o 
  10  10  -4       15.23        2.08     15.79 o 
   1  11  -4     1531.04     1514.25     23.13 o 
   2  11  -4     1101.80     1113.84     16.25 o 
   3  11  -4     2024.66     1970.95     27.57 o 
   4  11  -4       67.35       52.03      7.83 o 
   5  11  -4       76.74       69.58     15.16 o 
   6  11  -4        9.37       10.14      8.69 o 
   7  11  -4      223.40      252.34     26.18 o 
   8  11  -4      408.38      407.45     20.04 o 
   9  11  -4       14.58      -12.77     14.69 o 
  10  11  -4       30.70       31.90     17.75 o 
   0  12  -4      348.84      384.31     20.11 o 
   1  12  -4      747.55      733.98     16.48 o 
   2  12  -4      345.55      324.05      9.04 o 
   3  12  -4      854.25      877.26     14.99 o 
   4  12  -4       98.87      109.91     12.51 o 
   5  12  -4     1218.90     1163.53     21.84 o 
   6  12  -4     1024.76     1048.75     21.95 o 
   7  12  -4      200.68      225.73     17.67 o 
   8  12  -4       44.19       27.69     13.25 o 
   9  12  -4       28.49        9.15     15.59 o 
  10  12  -4       51.73       58.72     24.43 o 
   1  13  -4      511.60      472.63     10.09 o 
   2  13  -4     1519.55     1486.12     20.28 o 
   3  13  -4      120.77      102.03      7.54 o 
   4  13  -4      478.47      442.62     11.81 o 
   5  13  -4       52.31       36.82      9.03 o 
   6  13  -4      249.71      227.23     14.96 o 
   7  13  -4       80.53       76.14     14.04 o 
   8  13  -4      135.03      104.85     15.29 o 
   9  13  -4       41.00       27.70     15.89 o 
  10  13  -4       19.78        7.65     17.93 o 
   0  14  -4     1010.16      915.74     25.14 o 
   1  14  -4       82.36       77.39      7.89 o 
   2  14  -4      290.31      264.42      8.87 o 
   3  14  -4        5.67       -2.84      7.30 o 
   4  14  -4       55.43       57.57      7.66 o 
   5  14  -4      267.38      262.89     16.08 o 
   6  14  -4      342.82      318.70     15.88 o 
   7  14  -4       32.54       19.04     17.14 o 
   8  14  -4       71.59       46.15     14.21 o 
   9  14  -4       40.54       26.43     19.43 o 
   1  15  -4      614.39      638.13     14.94 o 
   2  15  -4      269.88      251.98     10.45 o 
   3  15  -4      399.60      429.91     11.49 o 
   4  15  -4      646.50      661.78     15.52 o 
   5  15  -4      729.18      688.63     15.94 o 
   6  15  -4      185.08      176.19     26.84 o 
   7  15  -4       62.40       48.62     14.71 o 
   8  15  -4       69.49       90.81     17.02 o 
   9  15  -4       52.31       60.25     16.28 o 
   0  16  -4      495.44      567.27     20.53 o 
   1  16  -4      180.50      191.81     10.83 o 
   2  16  -4      136.04      146.75     13.29 o 
   3  16  -4      527.13      528.04     14.67 o 
   4  16  -4      145.01      139.15     15.56 o 
   5  16  -4     1469.43     1457.22     23.72 o 
   6  16  -4       90.36       87.20     12.22 o 
   7  16  -4      659.93      645.54     24.91 o 
   8  16  -4       11.18        5.30     20.10 o 
   9  16  -4       29.13       49.07     16.62 o 
   1  17  -4      342.67      341.99     12.55 o 
   2  17  -4     1847.28     1808.12     28.27 o 
   3  17  -4      701.79      781.73     17.91 o 
   4  17  -4      703.20      733.53     17.86 o 
   5  17  -4       50.31       36.58      9.74 o 
   6  17  -4      450.73      435.34     16.17 o 
   7  17  -4       91.87       82.33     13.45 o 
   8  17  -4       65.96       68.56     13.56 o 
   9  17  -4       26.64       39.73     14.67 o 
   0  18  -4      496.01      495.71     20.41 o 
   1  18  -4      790.18      743.46     17.51 o 
   2  18  -4      493.43      463.91     14.43 o 
   3  18  -4      359.00      371.49     13.43 o 
   4  18  -4     1133.57     1137.95     23.17 o 
   5  18  -4      206.61      207.93     30.41 o 
   6  18  -4      324.53      361.56     18.99 o 
   7  18  -4       94.82       77.85     13.30 o 
   8  18  -4       36.64       34.40     13.87 o 
   1  19  -4      673.40      622.48     19.85 o 
   2  19  -4       47.40       43.11      9.80 o 
   3  19  -4      683.93      646.20     20.73 o 
   4  19  -4      305.23      284.76     13.67 o 
   5  19  -4       21.70       23.84     11.48 o 
   6  19  -4       12.96        5.32     12.91 o 
   7  19  -4      159.64      208.70     35.12 o 
   8  19  -4       45.59       34.22     18.98 o 
   0  20  -4      607.68      595.69     23.19 o 
   1  20  -4       63.81       70.83     12.61 o 
   2  20  -4      184.88      185.79     16.50 o 
   3  20  -4       67.56       73.37     10.09 o 
   4  20  -4      313.92      314.81     13.91 o 
   5  20  -4      133.34      151.28     25.25 o 
   6  20  -4       52.68       53.33     14.84 o 
   7  20  -4       88.26       76.43     19.16 o 
   8  20  -4       11.42       10.79     19.27 o 
   1  21  -4      236.42      276.29     14.28 o 
   2  21  -4        8.00        1.20     12.78 o 
   3  21  -4       30.18       18.28     10.12 o 
   4  21  -4      261.02      299.10     18.89 o 
   5  21  -4       36.77       17.55     19.18 o 
   6  21  -4       32.31       62.33     18.67 o 
   7  21  -4       21.15        2.34     18.82 o 
   8  21  -4       49.69       43.86     37.97 o 
   0  22  -4      885.78      834.49     28.31 o 
   1  22  -4       61.22       49.59     10.26 o 
   2  22  -4       37.35       40.86     14.76 o 
   3  22  -4      124.45      136.48     18.22 o 
   4  22  -4      740.74      772.71     23.95 o 
   5  22  -4       10.12       -6.80     15.05 o 
   6  22  -4       75.99       80.98     20.01 o 
   7  22  -4       72.72       96.07     26.28 o 
   1  23  -4       93.15       93.22     11.33 o 
   2  23  -4      271.31      306.04     18.69 o 
   3  23  -4       38.87       36.65     25.51 o 
   4  23  -4        3.69        1.21     14.22 o 
   5  23  -4       95.76      119.40     25.93 o 
   6  23  -4       28.65       57.41     21.30 o 
   7  23  -4      132.67      150.98     41.32 o 
   0  24  -4       91.16      132.33     42.78 o 
   1  24  -4      260.30      306.31     19.04 o 
   2  24  -4       59.61       78.58     13.90 o 
   3  24  -4      134.92      127.11     20.13 o 
   4  24  -4        7.65       -2.17     16.38 o 
   5  24  -4      252.77      327.81     34.75 o 
   6  24  -4       13.82       10.83     18.79 o 
   1  25  -4        2.19       -3.28     16.05 o 
   2  25  -4       28.31       37.97     30.33 o 
   3  25  -4       86.64      124.45     16.42 o 
   4  25  -4       41.49       77.54     22.98 o 
   5  25  -4       15.08        0.92     31.67 o 
   6  25  -4       38.11       41.49     21.85 o 
   0  26  -4      270.06      271.77     34.81 o 
   1  26  -4       61.39       42.37     17.92 o 
   2  26  -4      258.76      294.34     26.08 o 
   3  26  -4       12.04       -2.10     17.15 o 
   4  26  -4       26.13       15.62     29.02 o 
   5  26  -4       99.99      170.45     42.25 o 
   1  27  -4       50.14       72.57     19.31 o 
   2  27  -4       10.91        5.76     21.04 o 
   3  27  -4       82.41       92.89     31.19 o 
   4  27  -4       77.21       78.92     32.36 o 
   0  28  -4      168.01      139.28     31.14 o 
   1  28  -4      118.61      139.93     29.87 o 
   2  28  -4        0.22        6.30     18.82 o 
   3  28  -4       14.63      -15.73     29.23 o 
   1  29  -4       16.37      -11.24     19.43 o 
   2  29  -4        2.75      -17.96     20.16 o 
   2   0  -3      444.55      430.77     15.60 o 
   4   0  -3      567.78      607.69     18.36 o 
   6   0  -3     1391.06     1483.98     35.50 o 
   8   0  -3      931.38     1019.31     32.96 o 
  10   0  -3       52.46       31.69     21.02 o 
   0   1  -3      336.78      289.58     10.07 o 
   1   1  -3     1200.14     1281.31     30.41 o 
   2   1  -3     3436.92     3295.35     37.31 o 
   3   1  -3      473.05      426.26      9.82 o 
   4   1  -3      362.38      347.94     10.05 o 
   5   1  -3     1318.23     1315.12     22.00 o 
   6   1  -3      191.85      192.72     16.90 o 
   7   1  -3      999.60      933.15     20.71 o 
   8   1  -3       65.97       51.39     10.93 o 
   9   1  -3        6.94       -1.11     11.14 o 
  10   1  -3      105.61       70.02     13.85 o 
  11   1  -3        8.86      -11.74     15.71 o 
   1   2  -3     2029.92     2031.20     24.09 o 
   2   2  -3      724.41      751.41     12.35 o 
   3   2  -3     2891.75     2896.37     34.31 o 
   4   2  -3      330.08      366.49     10.25 o 
   5   2  -3      105.81       73.69      7.60 o 
   6   2  -3       71.37       51.77      8.14 o 
   7   2  -3      158.19      174.52     13.64 o 
   8   2  -3      660.49      647.97     18.77 o 
   9   2  -3      181.49      215.46     25.25 o 
  10   2  -3       52.52       71.51     16.24 o 
  11   2  -3       22.58       18.62     16.75 o 
   0   3  -3    29832.30    30135.77    484.52 o 
   1   3  -3     2740.02     2785.47     56.25 o 
   2   3  -3     3075.64     2888.17     29.27 o 
   3   3  -3        1.02       -0.98      4.69 o 
   4   3  -3      543.86      572.49     17.54 o 
   5   3  -3      595.86      661.03     14.79 o 
   6   3  -3      226.05      234.07     11.31 o 
   7   3  -3      255.31      285.72     13.04 o 
   8   3  -3        5.30      -11.08      9.56 o 
   9   3  -3       21.43       13.13     11.22 o 
  10   3  -3      292.40      314.83     28.10 o 
  11   3  -3       28.94       13.46     16.85 o 
   1   4  -3     4480.11     4693.53     44.23 o 
   2   4  -3     8501.43     8832.13     80.67 o 
   3   4  -3     1400.98     1469.81     17.94 o 
   4   4  -3      127.40       93.16      9.47 o 
   5   4  -3      195.32      195.99      9.36 o 
   6   4  -3      151.59      153.23     17.95 o 
   7   4  -3      313.60      307.00     13.00 o 
   8   4  -3      350.57      341.49     14.69 o 
   9   4  -3      452.96      458.22     17.56 o 
  10   4  -3        9.47       -0.56     13.57 o 
  11   4  -3        6.69       -0.98     24.29 o 
   0   5  -3    21427.93    20888.01    237.32 o 
   1   5  -3     4747.89     5018.52     78.28 o 
   2   5  -3     1558.68     1373.64     16.15 o 
   3   5  -3     2139.85     2228.11     24.68 o 
   4   5  -3     2881.50     2932.90     36.90 o 
   5   5  -3      153.49      153.34      9.11 o 
   6   5  -3      214.93      227.82     10.83 o 
   7   5  -3      233.43      233.85     15.88 o 
   8   5  -3      213.75      227.40     14.84 o 
   9   5  -3      481.79      468.23     17.63 o 
  10   5  -3      450.03      476.30     22.37 o 
  11   5  -3       30.42       18.97     17.34 o 
   1   6  -3     1922.39     1937.04     20.41 o 
   2   6  -3     1236.30     1239.44     15.10 o 
   3   6  -3     5663.85     5847.14     56.34 o 
   4   6  -3      776.90      810.86     15.09 o 
   5   6  -3      645.75      598.48     14.26 o 
   6   6  -3      176.13      164.17     11.01 o 
   7   6  -3      490.48      500.43     15.54 o 
   8   6  -3       98.30      112.81     12.35 o 
   9   6  -3      135.63      143.20     16.85 o 
  10   6  -3        5.84       -0.45     14.99 o 
  11   6  -3       38.98       21.94     17.57 o 
   0   7  -3    11089.84    11287.68    129.95 o 
   1   7  -3     2450.81     2378.82     34.21 o 
   2   7  -3     4553.59     4952.04     47.28 o 
   3   7  -3      141.77      147.35      8.87 o 
   4   7  -3     1265.14     1202.58     21.88 o 
   5   7  -3     2567.62     2481.43     29.99 o 
   6   7  -3      239.03      229.95     11.27 o 
   7   7  -3      526.60      515.11     15.86 o 
   8   7  -3      317.42      303.63     20.24 o 
   9   7  -3        2.59        6.98     13.35 o 
  10   7  -3      105.70       81.81     19.28 o 
  11   7  -3       34.32       32.46     17.45 o 
   1   8  -3     2232.07     2281.38     24.70 o 
   2   8  -3     2863.97     3017.67     30.73 o 
   3   8  -3      722.91      750.75     11.82 o 
   4   8  -3     1546.10     1508.38     26.67 o 
   5   8  -3      526.64      561.64     12.37 o 
   6   8  -3       54.19       47.81      8.34 o 
   7   8  -3      426.02      417.74     32.34 o 
   8   8  -3      163.59      171.78     34.65 o 
   9   8  -3        8.56        8.31     13.39 o 
  10   8  -3       66.07       92.14     19.55 o 
  11   8  -3      164.03      133.17     20.39 o 
   0   9  -3     2649.56     2633.15     44.90 o 
   1   9  -3      164.34      176.20      6.18 o 
   2   9  -3     3056.64     3229.70     33.96 o 
   3   9  -3     5523.62     5836.22     56.08 o 
   4   9  -3      591.29      597.97     11.61 o 
   5   9  -3      422.90      440.36     11.17 o 
   6   9  -3      612.21      631.97     16.18 o 
   7   9  -3       28.73       29.20     10.90 o 
   8   9  -3       48.69       37.74     12.76 o 
   9   9  -3       42.54        5.52     13.93 o 
  10   9  -3       64.04       52.49     22.12 o 
   1  10  -3      238.37      259.77     11.20 o 
   2  10  -3      704.10      725.02     11.98 o 
   3  10  -3      212.95      182.90      8.25 o 
   4  10  -3       93.67       86.45     10.84 o 
   5  10  -3      808.53      824.57     17.45 o 
   6  10  -3       34.61       19.54      8.53 o 
   7  10  -3       94.28       70.38     12.52 o 
   8  10  -3      891.31      806.87     24.73 o 
   9  10  -3       36.82       28.18     14.60 o 
  10  10  -3       77.66       60.83     16.69 o 
   0  11  -3      801.75      882.68     21.90 o 
   1  11  -3     1994.61     2005.93     23.12 o 
   2  11  -3       80.86       88.70     10.15 o 
   3  11  -3      497.57      545.24     11.31 o 
   4  11  -3      204.96      209.02     10.18 o 
   5  11  -3      234.71      208.39     16.72 o 
   6  11  -3      131.76      122.18     10.73 o 
   7  11  -3      186.22      196.08     22.64 o 
   8  11  -3       25.33        1.14     12.66 o 
   9  11  -3      645.49      661.69     30.82 o 
  10  11  -3       45.61       31.52     16.34 o 
   1  12  -3      592.04      557.84     10.45 o 
   2  12  -3      160.97      162.47      7.21 o 
   3  12  -3     2279.16     2182.17     26.57 o 
   4  12  -3       63.57       51.83      8.84 o 
   5  12  -3       24.64       23.44      7.44 o 
   6  12  -3      120.10      115.24     10.62 o 
   7  12  -3     1099.82     1111.74     23.78 o 
   8  12  -3      122.27      119.81     15.89 o 
   9  12  -3      189.70      227.10     20.30 o 
  10  12  -3       20.65       27.06     16.83 o 
   0  13  -3     2150.34     2173.93     63.93 o 
   1  13  -3      654.71      671.62     11.72 o 
   2  13  -3      104.29       95.62     11.21 o 
   3  13  -3      351.33      318.71      9.44 o 
   4  13  -3     2671.62     2591.18     31.60 o 
   5  13  -3      307.55      295.88     16.84 o 
   6  13  -3       84.03       97.22     16.88 o 
   7  13  -3      384.11      364.50     14.91 o 
   8  13  -3       15.60       20.79     13.77 o 
   9  13  -3       20.62        9.29     14.67 o 
  10  13  -3       71.15       75.85     18.95 o 
   1  14  -3      886.66      889.19     14.01 o 
   2  14  -3     1308.17     1219.85     17.84 o 
   3  14  -3      140.66      145.41      8.44 o 
   4  14  -3       45.70       48.65      9.73 o 
   5  14  -3      247.29      232.65     11.07 o 
   6  14  -3      488.47      463.51     15.05 o 
   7  14  -3      247.71      255.67     16.18 o 
   8  14  -3      128.77      134.48     15.88 o 
   9  14  -3       38.75       30.26     15.79 o 
  10  14  -3       82.68       94.37     24.49 o 
   0  15  -3      257.30      268.64     13.96 o 
   1  15  -3      229.80      205.76      9.56 o 
   2  15  -3      201.96      193.57      8.42 o 
   3  15  -3      127.23      124.05      9.39 o 
   4  15  -3      172.04      171.06     16.19 o 
   5  15  -3     1382.71     1418.24     25.66 o 
   6  15  -3      497.17      462.95     13.79 o 
   7  15  -3      295.34      308.30     14.94 o 
   8  15  -3       32.67       25.13     14.17 o 
   9  15  -3        0.72      -19.05     15.52 o 
   1  16  -3      490.03      482.74     13.16 o 
   2  16  -3       14.00       11.14      5.90 o 
   3  16  -3     1089.31     1085.82     20.54 o 
   4  16  -3       98.78       86.20      9.46 o 
   5  16  -3      848.75      826.16     19.46 o 
   6  16  -3      328.31      327.64     12.45 o 
   7  16  -3      283.35      302.13     20.21 o 
   8  16  -3      157.28      164.01     23.06 o 
   9  16  -3       57.99       72.13     18.32 o 
   0  17  -3     1105.82     1079.60     28.11 o 
   1  17  -3       15.65        9.68      6.67 o 
   2  17  -3      348.50      333.60     15.10 o 
   3  17  -3      369.09      360.52     12.63 o 
   4  17  -3      495.47      495.42     14.95 o 
   5  17  -3     1714.37     1656.31     32.75 o 
   6  17  -3      298.24      309.25     13.13 o 
   7  17  -3       98.05       85.53     11.36 o 
   8  17  -3       93.66      118.72     14.18 o 
   9  17  -3        3.02      -11.31     15.50 o 
   1  18  -3      176.43      185.66     13.00 o 
   2  18  -3      857.87      860.53     18.45 o 
   3  18  -3      434.07      409.94     17.08 o 
   4  18  -3      604.77      613.17     16.73 o 
   5  18  -3      731.30      722.21     20.91 o 
   6  18  -3       33.19       29.22      9.70 o 
   7  18  -3       10.14       -0.38      9.78 o 
   8  18  -3       37.19        7.27     14.77 o 
   9  18  -3        4.96       -4.17     16.74 o 
   0  19  -3      647.26      581.87     22.03 o 
   1  19  -3      486.24      479.84     13.90 o 
   2  19  -3      148.59      156.48     11.15 o 
   3  19  -3       51.85       33.14      8.93 o 
   4  19  -3      156.76      165.08     12.28 o 
   5  19  -3       56.81       57.10     10.84 o 
   6  19  -3       97.85      108.16     16.02 o 
   7  19  -3       71.21       43.98     15.54 o 
   8  19  -3       40.63       56.42     16.17 o 
   1  20  -3       53.42       60.58      9.12 o 
   2  20  -3      194.66      198.48     22.11 o 
   3  20  -3      322.31      320.78     13.15 o 
   4  20  -3      135.79      144.58     18.28 o 
   5  20  -3       23.99       25.84     13.26 o 
   6  20  -3       72.08       56.67     13.66 o 
   7  20  -3       49.07       46.87     17.21 o 
   8  20  -3        7.78       23.15     19.09 o 
   0  21  -3     1126.20     1126.00     31.35 o 
   1  21  -3      309.64      278.93     12.30 o 
   2  21  -3      218.15      240.31     12.98 o 
   3  21  -3      207.53      227.67     23.66 o 
   4  21  -3      322.93      361.38     17.64 o 
   5  21  -3      189.30      187.57     20.87 o 
   6  21  -3      577.84      549.21     21.73 o 
   7  21  -3      139.79      105.37     20.65 o 
   8  21  -3        9.79       -1.60     18.31 o 
   1  22  -3      155.27      165.81     12.25 o 
   2  22  -3      732.28      763.72     27.72 o 
   3  22  -3      342.16      348.59     17.15 o 
   4  22  -3      278.85      276.95     18.29 o 
   5  22  -3        8.81       -4.54     12.29 o 
   6  22  -3       35.02       34.39     14.29 o 
   7  22  -3        3.10      -21.10     18.08 o 
   0  23  -3       40.95       17.64     20.14 o 
   1  23  -3      400.37      416.76     17.56 o 
   2  23  -3      677.68      707.96     29.36 o 
   3  23  -3       50.70       55.92     24.67 o 
   4  23  -3       51.47       30.51     12.47 o 
   5  23  -3      187.02      219.80     23.83 o 
   6  23  -3      180.24      230.40     24.55 o 
   7  23  -3       27.80       16.45     19.18 o 
   1  24  -3      292.89      307.61     22.93 o 
   2  24  -3       95.85      130.00     36.14 o 
   3  24  -3      527.32      514.23     20.91 o 
   4  24  -3      188.29      149.58     35.06 o 
   5  24  -3       64.04       54.09     14.75 o 
   6  24  -3       21.66       47.40     19.04 o 
   7  24  -3       17.25       15.04     20.37 o 
   0  25  -3      227.21      158.89     28.80 o 
   1  25  -3      206.21      192.91     21.39 o 
   2  25  -3      192.88      164.02     38.32 o 
   3  25  -3       11.11       -7.39     15.89 o 
   4  25  -3        9.18        3.66     13.65 o 
   5  25  -3        3.21       19.32     15.16 o 
   6  25  -3       24.15      -14.75     18.28 o 
   1  26  -3      202.42      202.95     22.91 o 
   2  26  -3       91.17       53.28     18.73 o 
   3  26  -3       75.47       99.61     25.14 o 
   4  26  -3       80.72       50.64     20.16 o 
   5  26  -3      109.79       77.78     22.34 o 
   0  27  -3       21.95       56.22     27.90 o 
   1  27  -3      285.47      288.89     29.57 o 
   2  27  -3      165.66      122.48     20.42 o 
   3  27  -3      112.09       73.94     19.87 o 
   4  27  -3       39.73       29.16     19.22 o 
   5  27  -3        4.13      -22.96     30.77 o 
   1  28  -3      134.76      102.65     26.36 o 
   2  28  -3        5.54       13.16     18.69 o 
   3  28  -3       43.02       28.48     20.14 o 
   4  28  -3       30.72        5.89     20.64 o 
   0  29  -3       43.84       39.43     28.32 o 
   1  29  -3      183.80      162.89     23.87 o 
   2  29  -3       21.60       -7.56     21.18 o 
   3  29  -3        1.95        4.22     28.46 o 
   1  30  -3        8.07       -4.11     20.48 o 
   0   0  -2    35999.16    36927.70    708.70 o 
   2   0  -2    11048.47    11076.16    175.37 o 
   4   0  -2     3745.50     4147.70    155.09 o 
   6   0  -2      327.04      336.33     16.75 o 
   8   0  -2       90.89       67.23     15.89 o 
  10   0  -2       52.24       45.27     18.90 o 
   1   1  -2    22987.45    23455.61    293.29 o 
   2   1  -2     3804.42     3824.58     41.47 o 
   3   1  -2     5189.58     5153.01     56.02 o 
   4   1  -2      720.56      704.16     13.81 o 
   5   1  -2     1744.18     1745.96     26.89 o 
   6   1  -2      195.40      207.16     11.04 o 
   7   1  -2     1440.29     1460.24     26.30 o 
   8   1  -2     2088.26     2123.99     40.47 o 
   9   1  -2       34.86       24.70     11.12 o 
  10   1  -2       35.45       23.39     12.57 o 
  11   1  -2        4.41       13.67     19.73 o 
   0   2  -2     1148.45     1163.73     20.13 o 
   1   2  -2      941.35      921.07     12.27 o 
   2   2  -2     1077.10     1206.73     16.16 o 
   3   2  -2      274.04      267.03     10.84 o 
   4   2  -2      196.74      173.69      7.41 o 
   5   2  -2      806.35      824.07     16.39 o 
   6   2  -2      171.80      179.00     10.64 o 
   7   2  -2      392.41      355.52     13.14 o 
   8   2  -2      163.50      164.25     15.84 o 
   9   2  -2       15.67        6.42     11.29 o 
  10   2  -2       38.72       39.80     15.20 o 
  11   2  -2       21.93       20.95     16.08 o 
   1   3  -2     4819.17     4927.27     45.21 o 
   2   3  -2    10383.59    10547.75    100.83 o 
   3   3  -2     1452.31     1587.14     21.23 o 
   4   3  -2      560.84      548.99     12.13 o 
   5   3  -2      378.79      355.88     11.05 o 
   6   3  -2       26.37       20.60      7.12 o 
   7   3  -2      370.84      358.80     13.42 o 
   8   3  -2       63.78       44.72     10.46 o 
   9   3  -2      316.06      347.75     17.50 o 
  10   3  -2        0.16        5.77     14.73 o 
  11   3  -2        5.87        0.40     16.03 o 
   0   4  -2    33814.77    32681.51    365.04 o 
   1   4  -2     5597.51     5877.24     53.50 o 
   2   4  -2     3034.32     2973.42     29.70 o 
   3   4  -2      335.38      314.17      7.27 o 
   4   4  -2     2632.73     2841.89     38.37 o 
   5   4  -2      640.06      634.61     15.26 o 
   6   4  -2      591.41      590.28     14.86 o 
   7   4  -2       41.86       27.58      9.67 o 
   8   4  -2      290.96      269.16     14.91 o 
   9   4  -2      398.99      352.72     18.34 o 
  10   4  -2      195.11      186.46     19.06 o 
  11   4  -2        7.52       -8.75     16.55 o 
   1   5  -2    11141.45    11055.00     99.55 o 
   2   5  -2     5103.36     5173.12     49.76 o 
   3   5  -2      207.71      201.56      6.20 o 
   4   5  -2     2444.82     2513.00     28.44 o 
   5   5  -2     1028.96      979.53     18.10 o 
   6   5  -2      120.17      103.54     14.44 o 
   7   5  -2      384.56      365.00     13.47 o 
   8   5  -2       63.48       36.82     11.95 o 
   9   5  -2       70.67       57.35     14.03 o 
  10   5  -2        5.72      -15.68     13.86 o 
  11   5  -2       34.22       57.86     17.42 o 
   0   6  -2    13792.61    13808.61    191.17 o 
   1   6  -2      385.54      435.29      7.53 o 
   2   6  -2     1009.71      931.24     14.84 o 
   3   6  -2     1250.84     1434.32     19.44 o 
   4   6  -2      900.60     1004.42     16.62 o 
   5   6  -2     1607.78     1636.59     24.48 o 
   6   6  -2      229.88      241.85     10.87 o 
   7   6  -2      711.47      721.85     21.24 o 
   8   6  -2       64.08       59.66     15.51 o 
   9   6  -2      132.11      155.88     16.58 o 
  10   6  -2      379.42      387.76     24.55 o 
  11   6  -2       69.28       83.09     21.75 o 
   1   7  -2     1869.23     1977.29     21.21 o 
   2   7  -2     2415.10     2421.85     33.58 o 
   3   7  -2      177.81      157.11      9.56 o 
   4   7  -2      503.43      541.11     11.97 o 
   5   7  -2       54.97       51.86      6.88 o 
   6   7  -2      440.04      401.40     25.59 o 
   7   7  -2     1069.46      967.93     24.69 o 
   8   7  -2      106.84       77.05     13.81 o 
   9   7  -2      149.67      131.56     20.91 o 
  10   7  -2       16.26       29.65     15.22 o 
  11   7  -2      103.75       77.33     18.85 o 
   0   8  -2      619.48      649.62     16.16 o 
   1   8  -2      631.59      606.45     13.98 o 
   2   8  -2      277.63      268.48      8.97 o 
   3   8  -2     1433.65     1480.93     24.23 o 
   4   8  -2      307.92      354.91     11.66 o 
   5   8  -2      962.16     1016.40     21.70 o 
   6   8  -2      579.87      557.08     17.04 o 
   7   8  -2      294.37      298.37     14.91 o 
   8   8  -2       17.64        9.46     11.41 o 
   9   8  -2      223.38      221.24     26.81 o 
  10   8  -2       16.76        8.17     15.37 o 
  11   8  -2       78.26       84.67     19.01 o 
   1   9  -2      977.80      978.04     15.21 o 
   2   9  -2     2032.80     2078.11     28.92 o 
   3   9  -2      644.06      662.70     36.39 o 
   4   9  -2      653.81      660.15     15.89 o 
   5   9  -2       46.39       34.40      8.13 o 
   6   9  -2      136.53      139.44     21.66 o 
   7   9  -2      370.80      364.07     19.15 o 
   8   9  -2      341.40      357.59     18.20 o 
   9   9  -2       85.02       76.15     14.30 o 
  10   9  -2       18.94       39.86     16.23 o 
  11   9  -2       49.57       53.47     18.66 o 
   0  10  -2     9865.05    10338.47    147.02 o 
   1  10  -2     2628.01     2621.48     31.69 o 
   2  10  -2      602.54      605.88     12.21 o 
   3  10  -2      516.57      542.39     13.67 o 
   4  10  -2     1721.51     1786.57     29.92 o 
   5  10  -2      412.12      404.10     19.51 o 
   6  10  -2       89.15       82.01     25.20 o 
   7  10  -2      455.50      481.87     17.41 o 
   8  10  -2      107.05       98.45     18.85 o 
   9  10  -2       54.08       59.77     14.47 o 
  10  10  -2      101.36       70.99     17.40 o 
   1  11  -2      860.11      825.33     14.51 o 
   2  11  -2      969.96     1064.81     17.16 o 
   3  11  -2       58.60       37.06      5.91 o 
   4  11  -2      942.15      944.59     20.28 o 
   5  11  -2      202.71      197.05     11.85 o 
   6  11  -2      197.78      189.67     28.35 o 
   7  11  -2      338.10      347.91     16.09 o 
   8  11  -2       76.65       65.83     13.46 o 
   9  11  -2      283.10      293.71     20.89 o 
  10  11  -2        5.75       -5.72     15.39 o 
   0  12  -2      121.67      125.55     21.26 o 
   1  12  -2     2066.82     2016.97     26.74 o 
   2  12  -2      683.52      707.60     13.95 o 
   3  12  -2     1172.92     1200.45     19.74 o 
   4  12  -2     1371.14     1414.78     22.91 o 
   5  12  -2     1310.35     1270.70     25.74 o 
   6  12  -2      423.15      388.84     26.29 o 
   7  12  -2      354.74      334.01     15.86 o 
   8  12  -2       56.70       53.12     16.52 o 
   9  12  -2       92.14       54.35     15.08 o 
  10  12  -2      128.09      138.84     19.32 o 
   1  13  -2       54.35       31.65      7.85 o 
   2  13  -2      501.89      499.69     12.10 o 
   3  13  -2      494.96      497.15     12.41 o 
   4  13  -2      433.65      439.69     12.71 o 
   5  13  -2      290.14      288.14     11.49 o 
   6  13  -2      308.56      307.74     14.89 o 
   7  13  -2      246.83      285.37     24.15 o 
   8  13  -2      181.63      186.83     42.37 o 
   9  13  -2        4.60      -26.89     18.65 o 
  10  13  -2        8.08       32.47     16.63 o 
   0  14  -2       64.99       91.31     33.96 o 
   1  14  -2      347.51      334.44     11.94 o 
   2  14  -2        9.49        5.99      5.75 o 
   3  14  -2      298.21      307.76     10.53 o 
   4  14  -2      627.74      624.57     15.15 o 
   5  14  -2      428.91      442.09     13.73 o 
   6  14  -2     1843.37     1792.02     51.60 o 
   7  14  -2      439.99      403.92     17.33 o 
   8  14  -2       91.75       89.66     15.28 o 
   9  14  -2       16.20        4.65     15.41 o 
  10  14  -2       62.92       70.24     17.87 o 
   1  15  -2     1708.09     1763.04     25.76 o 
   2  15  -2       28.26       12.85      8.21 o 
   3  15  -2      893.82      800.70     16.64 o 
   4  15  -2      103.35      112.81     13.38 o 
   5  15  -2      725.61      709.31     17.31 o 
   6  15  -2      351.72      320.92     13.27 o 
   7  15  -2       50.28       45.80     10.34 o 
   8  15  -2       12.66       12.50     12.88 o 
   9  15  -2      120.18      125.93     40.22 o 
  10  15  -2       16.63      -18.69     36.64 o 
   0  16  -2      929.75      947.13     27.79 o 
   1  16  -2      382.95      417.05     11.79 o 
   2  16  -2       43.26       36.92      7.03 o 
   3  16  -2      340.15      320.80     11.47 o 
   4  16  -2      198.18      199.31     11.28 o 
   5  16  -2     1206.72     1246.65     23.60 o 
   6  16  -2      271.75      276.43     17.91 o 
   7  16  -2      178.76      173.55     18.66 o 
   8  16  -2        7.26       13.03     11.39 o 
   9  16  -2       40.31       37.32     13.35 o 
   1  17  -2      698.65      688.35     15.39 o 
   2  17  -2      769.37      732.14     15.95 o 
   3  17  -2     1122.94     1082.36     21.29 o 
   4  17  -2      323.76      315.64     12.09 o 
   5  17  -2      191.99      211.95     24.93 o 
   6  17  -2      195.48      206.67     19.57 o 
   7  17  -2      129.31      138.80     15.92 o 
   8  17  -2       39.55       28.86     13.91 o 
   9  17  -2       20.85       18.82     14.38 o 
   0  18  -2      177.52      184.54     19.10 o 
   1  18  -2      672.70      635.93     15.02 o 
   2  18  -2      260.70      276.26     13.57 o 
   3  18  -2      147.55      167.58     11.11 o 
   4  18  -2      718.52      708.59     17.42 o 
   5  18  -2       27.34       10.58      8.88 o 
   6  18  -2       54.12       75.69     16.45 o 
   7  18  -2       52.63       72.61     13.92 o 
   8  18  -2       33.71       54.65     15.18 o 
   9  18  -2       48.13       33.61     16.21 o 
   1  19  -2      112.86      152.69     10.31 o 
   2  19  -2      894.94      914.22     18.82 o 
   3  19  -2      262.88      245.62     11.82 o 
   4  19  -2      697.96      676.17     17.51 o 
   5  19  -2      114.78      109.17     19.86 o 
   6  19  -2       22.55       32.74     23.55 o 
   7  19  -2       59.28       61.95     21.40 o 
   8  19  -2      190.30      198.29     19.14 o 
   9  19  -2        6.92        5.03     17.93 o 
   0  20  -2      360.16      328.63     17.14 o 
   1  20  -2      183.14      197.67     11.83 o 
   2  20  -2      147.48      142.66     11.00 o 
   3  20  -2       75.95       62.58     11.08 o 
   4  20  -2     1292.91     1311.43     29.72 o 
   5  20  -2      362.06      393.69     19.18 o 
   6  20  -2       70.38       50.21     16.32 o 
   7  20  -2       53.78       31.58     13.65 o 
   8  20  -2       17.35       32.98     15.90 o 
   1  21  -2      180.65      199.01     11.98 o 
   2  21  -2       19.42       10.47      9.88 o 
   3  21  -2      930.62      857.32     23.44 o 
   4  21  -2      848.11      839.40     24.15 o 
   5  21  -2        4.38       17.70     11.45 o 
   6  21  -2       68.25       61.32     14.10 o 
   7  21  -2       71.89       81.21     15.43 o 
   8  21  -2       20.14       -7.58     15.75 o 
   0  22  -2     1064.98     1046.94     47.35 o 
   1  22  -2       14.93        1.02     14.73 o 
   2  22  -2      349.53      333.54     15.66 o 
   3  22  -2     1710.00     1742.04     34.95 o 
   4  22  -2      311.35      345.77     17.68 o 
   5  22  -2       88.16       97.96     26.21 o 
   6  22  -2      163.09      184.52     32.21 o 
   7  22  -2      114.57      106.99     16.27 o 
   8  22  -2        3.68       15.76     23.49 o 
   1  23  -2       34.76       23.34     14.03 o 
   2  23  -2      226.95      200.76     20.17 o 
   3  23  -2      411.71      430.59     25.11 o 
   4  23  -2      276.10      299.48     18.09 o 
   5  23  -2       25.94       10.71     13.30 o 
   6  23  -2      113.38      121.69     19.19 o 
   7  23  -2       52.45       65.40     17.13 o 
   0  24  -2      242.83      227.98     31.03 o 
   1  24  -2      702.86      722.50     43.74 o 
   2  24  -2      194.83      231.41     21.36 o 
   3  24  -2       82.32       86.95     19.63 o 
   4  24  -2       56.98       22.54     16.55 o 
   5  24  -2      100.32      137.26     29.92 o 
   6  24  -2       80.79       71.74     16.65 o 
   7  24  -2       41.30       36.33     27.10 o 
   1  25  -2       29.20       42.48     15.78 o 
   2  25  -2      193.03      198.81     29.92 o 
   3  25  -2      196.21      202.54     22.65 o 
   4  25  -2      180.99      107.36     28.48 o 
   5  25  -2      216.15      187.42     24.30 o 
   6  25  -2       66.93       47.85     21.76 o 
   0  26  -2      431.32      432.41     36.46 o 
   1  26  -2       13.73       12.74     16.50 o 
   2  26  -2       83.51       76.55     18.61 o 
   3  26  -2      392.27      420.86     27.52 o 
   4  26  -2       22.11       45.48     18.10 o 
   5  26  -2       74.26       70.55     21.03 o 
   6  26  -2        2.70        1.96     29.10 o 
   1  27  -2       18.52        6.42     16.32 o 
   2  27  -2      140.45      134.68     20.72 o 
   3  27  -2       91.78      109.14     20.46 o 
   4  27  -2        7.42       12.30     18.76 o 
   5  27  -2       42.01       29.73     21.32 o 
   0  28  -2      285.69      199.92     32.20 o 
   1  28  -2       12.79       23.56     17.83 o 
   2  28  -2        3.26      -27.25     18.17 o 
   3  28  -2      131.35      137.84     22.71 o 
   4  28  -2        9.14       11.78     19.49 o 
   1  29  -2       56.54       -0.57     18.95 o 
   2  29  -2       56.12       11.97     20.49 o 
   3  29  -2      173.89      188.81     24.84 o 
   0  30  -2       10.25        7.01     29.87 o 
   1  30  -2       98.92       57.32     21.83 o 
   2  30  -2       22.53       20.17     32.34 o 
   2   0  -1    52284.85    53038.15    725.06 o 
   4   0  -1     2656.66     2757.42     49.95 o 
   6   0  -1     4402.83     4358.31    107.45 o 
   8   0  -1     2139.45     2103.99     49.10 o 
  10   0  -1      100.57      159.85     31.88 o 
   0   1  -1     8503.33     5893.35    136.79 o 
   1   1  -1    10201.80    10818.64     95.65 o 
   2   1  -1    29421.32    29971.38    287.89 o 
   3   1  -1     2947.64     2959.04     45.71 o 
   4   1  -1     2346.73     2545.19     36.86 o 
   5   1  -1      457.95      457.89     11.98 o 
   6   1  -1       86.58       78.08      8.38 o 
   7   1  -1      916.41      913.30     19.85 o 
   8   1  -1      185.28      208.65     14.36 o 
   9   1  -1      124.96      114.64     15.12 o 
  10   1  -1      516.09      513.03     27.58 o 
  11   1  -1        5.23       -7.95     19.59 o 
   1   2  -1     4257.02     4205.02     38.29 o 
   2   2  -1     7818.58     7643.61     77.29 o 
   3   2  -1     2517.79     2317.10     65.20 o 
   4   2  -1     1791.57     1666.87     45.41 o 
   5   2  -1       66.92       54.88      7.87 o 
   6   2  -1      869.16      901.52     21.04 o 
   7   2  -1      257.28      256.90     12.48 o 
   8   2  -1      362.04      359.00     14.59 o 
   9   2  -1      515.47      515.98     20.94 o 
  10   2  -1        4.27        5.07     13.53 o 
  11   2  -1       33.66       27.42     19.71 o 
   0   3  -1     5619.07     5649.08     81.22 o 
   1   3  -1     1732.18     1564.64     18.24 o 
   2   3  -1    12259.39    12322.43    120.72 o 
   3   3  -1       29.73       15.82      3.89 o 
   4   3  -1     2554.38     2492.90     36.34 o 
   5   3  -1       42.65       23.62      6.87 o 
   6   3  -1      907.44      883.38     20.88 o 
   7   3  -1      290.02      299.75     14.14 o 
   8   3  -1       27.63        7.76     12.80 o 
   9   3  -1       69.17       54.65     13.87 o 
  10   3  -1       65.09       42.47     15.40 o 
  11   3  -1       35.25       39.29     20.75 o 
   1   4  -1     7465.79     7586.68    135.21 o 
   2   4  -1     3244.70     2926.86     31.95 o 
   3   4  -1     2475.96     2623.87     30.60 o 
   4   4  -1      248.62      222.13      8.78 o 
   5   4  -1     1001.29      988.56     20.54 o 
   6   4  -1      108.95      132.00     11.24 o 
   7   4  -1      475.63      479.34     21.04 o 
   8   4  -1      299.77      309.75     18.60 o 
   9   4  -1       24.17        2.50     11.38 o 
  10   4  -1        7.29        2.26     14.39 o 
  11   4  -1       67.52       47.14     46.21 o 
   0   5  -1     5527.31     5605.99     81.65 o 
   1   5  -1    10796.09    10585.48    105.27 o 
   2   5  -1     1260.16     1418.99     21.16 o 
   3   5  -1     5016.57     5127.60     63.55 o 
   4   5  -1     3523.57     3527.14     41.37 o 
   5   5  -1     3973.28     4273.70     57.89 o 
   6   5  -1     1064.26      995.75     27.58 o 
   7   5  -1       11.13       13.77     11.62 o 
   8   5  -1       72.10       75.51     15.97 o 
   9   5  -1      106.30      122.04     20.39 o 
  10   5  -1      472.62      475.80     22.18 o 
  11   5  -1       86.94       61.59     21.82 o 
   1   6  -1     7141.77     7035.11     71.66 o 
   2   6  -1     2226.30     2508.06     33.53 o 
   3   6  -1     2935.43     2960.71     49.08 o 
   4   6  -1      965.67      988.36     19.33 o 
   5   6  -1      492.61      478.62     17.96 o 
   6   6  -1       66.91       65.38     14.00 o 
   7   6  -1      536.00      514.34     21.32 o 
   8   6  -1      849.54      806.88     28.74 o 
   9   6  -1       24.03        3.35     12.69 o 
  10   6  -1        0.24       -0.89     14.19 o 
  11   6  -1      117.84      105.20     18.83 o 
   0   7  -1     3180.15     3049.84     48.60 o 
   1   7  -1     7673.64     7739.89     78.48 o 
   2   7  -1     1178.83     1152.81     18.68 o 
   3   7  -1     2458.09     2523.22     35.61 o 
   4   7  -1     1038.56     1137.93     21.40 o 
   5   7  -1      492.59      491.12     14.56 o 
   6   7  -1       34.44       31.24     10.60 o 
   7   7  -1      149.20      130.97     21.66 o 
   8   7  -1        5.12      -16.52     12.89 o 
   9   7  -1      215.24      230.68     17.89 o 
  10   7  -1      236.45      297.92     21.95 o 
  11   7  -1       35.86       27.82     22.87 o 
   1   8  -1     1213.34     1177.01     20.13 o 
   2   8  -1     1150.23     1141.70     16.63 o 
   3   8  -1      839.60      922.91     17.23 o 
   4   8  -1      617.25      636.74     15.39 o 
   5   8  -1       18.85        9.01      6.87 o 
   6   8  -1      179.79      188.70     12.60 o 
   7   8  -1      223.28      206.36     30.18 o 
   8   8  -1      232.04      258.74     24.29 o 
   9   8  -1      560.73      572.14     26.59 o 
  10   8  -1       28.28       28.43     15.40 o 
  11   8  -1       10.59        4.63     24.46 o 
   0   9  -1     6295.20     6285.83    140.08 o 
   1   9  -1     1847.57     1946.33     24.30 o 
   2   9  -1      834.30      843.87     13.98 o 
   3   9  -1      222.28      232.95     12.48 o 
   4   9  -1      758.20      707.75     21.75 o 
   5   9  -1      649.57      632.34     16.89 o 
   6   9  -1      447.91      445.44     15.55 o 
   7   9  -1       10.73       15.61     10.08 o 
   8   9  -1       44.75       39.59     15.50 o 
   9   9  -1      258.27      294.46     25.08 o 
  10   9  -1      271.08      335.56     35.72 o 
  11   9  -1       86.75       92.70     21.25 o 
   1  10  -1     1488.78     1487.48     20.04 o 
   2  10  -1     1322.51     1424.32     20.13 o 
   3  10  -1     4884.31     4821.48     54.24 o 
   4  10  -1     1036.50     1120.94     21.70 o 
   5  10  -1      241.04      248.70     11.55 o 
   6  10  -1       79.23       73.36     15.86 o 
   7  10  -1      112.74      111.84     12.92 o 
   8  10  -1      783.65      805.28     41.61 o 
   9  10  -1      389.28      382.81     23.09 o 
  10  10  -1       30.42       47.65     18.16 o 
  11  10  -1       59.17       37.71     18.26 o 
   0  11  -1     5068.68     5200.14    107.93 o 
   1  11  -1     1976.68     2114.27     26.84 o 
   2  11  -1     1533.46     1610.02     22.25 o 
   3  11  -1     1157.83     1175.30     18.76 o 
   4  11  -1      996.02      915.01     17.15 o 
   5  11  -1     1111.77     1109.10     23.44 o 
   6  11  -1      727.31      684.46     18.99 o 
   7  11  -1      440.87      414.05     19.21 o 
   8  11  -1      375.26      393.21     21.89 o 
   9  11  -1      185.77      189.64     23.06 o 
  10  11  -1       34.25       46.83     19.67 o 
   1  12  -1      928.45      860.40     14.65 o 
   2  12  -1     3008.85     3000.66     36.38 o 
   3  12  -1      219.95      193.84      9.07 o 
   4  12  -1       38.40       29.55      6.60 o 
   5  12  -1       85.73       72.84      9.56 o 
   6  12  -1      514.76      529.96     17.19 o 
   7  12  -1      408.02      405.47     16.66 o 
   8  12  -1       55.04       54.75     13.42 o 
   9  12  -1       44.63       38.93     17.16 o 
  10  12  -1        6.34      -11.18     18.35 o 
   0  13  -1     3219.51     3328.52     77.53 o 
   1  13  -1     3007.59     3209.94     38.44 o 
   2  13  -1      481.35      498.13     17.25 o 
   3  13  -1      499.70      528.41     12.30 o 
   4  13  -1      429.65      429.84     12.15 o 
   5  13  -1      257.97      259.56     11.02 o 
   6  13  -1      518.18      495.47     17.37 o 
   7  13  -1      139.28      166.63     19.11 o 
   8  13  -1      140.95      149.89     28.53 o 
   9  13  -1      119.10      161.95     26.62 o 
  10  13  -1       96.27      150.23     23.62 o 
   1  14  -1      666.38      723.98     30.67 o 
   2  14  -1     1569.78     1468.30     22.90 o 
   3  14  -1      256.46      247.01      9.62 o 
   4  14  -1      120.30      118.55     14.14 o 
   5  14  -1      318.01      343.30     13.42 o 
   6  14  -1      269.11      268.28     13.33 o 
   7  14  -1       66.06       70.82     12.71 o 
   8  14  -1      182.34      155.99     18.98 o 
   9  14  -1      100.20      143.00     24.71 o 
  10  14  -1       11.19       -3.51     28.80 o 
   0  15  -1     5376.94     5473.66     87.21 o 
   1  15  -1      584.76      576.09     12.67 o 
   2  15  -1      877.84      872.57     16.38 o 
   3  15  -1      293.61      304.92     10.57 o 
   4  15  -1      126.18      147.33     15.81 o 
   5  15  -1      299.49      288.56     11.97 o 
   6  15  -1       80.71       65.85      9.77 o 
   7  15  -1       35.80       21.18     10.24 o 
   8  15  -1       18.21       -0.27     13.20 o 
   9  15  -1       94.49       72.29     24.98 o 
  10  15  -1        1.03       -7.28     27.85 o 
   1  16  -1      254.90      274.72      9.61 o 
   2  16  -1     1241.83     1200.64     20.42 o 
   3  16  -1      273.88      287.79     10.65 o 
   4  16  -1       74.09       90.40     12.94 o 
   5  16  -1      147.98      150.76     15.19 o 
   6  16  -1       27.08       21.94      8.83 o 
   7  16  -1        1.22       -6.73     12.18 o 
   8  16  -1       69.42       58.40     16.58 o 
   9  16  -1       25.21       46.75     15.26 o 
  10  16  -1       23.24       31.26     25.83 o 
   0  17  -1      224.23      205.75     16.79 o 
   1  17  -1      224.21      234.01      9.73 o 
   2  17  -1       28.02       20.40      8.09 o 
   3  17  -1      432.15      385.91     13.00 o 
   4  17  -1      929.61      945.20     22.88 o 
   5  17  -1       62.21       43.53     12.52 o 
   6  17  -1      412.90      399.81     17.45 o 
   7  17  -1      341.98      336.35     18.34 o 
   8  17  -1      126.65      153.43     16.40 o 
   9  17  -1       23.32       11.50     15.38 o 
   1  18  -1      196.95      220.34      9.83 o 
   2  18  -1       30.82       24.34      7.47 o 
   3  18  -1        8.74       15.72      7.48 o 
   4  18  -1      361.51      329.46     12.56 o 
   5  18  -1       83.27       67.15     11.52 o 
   6  18  -1       27.84       38.42     11.76 o 
   7  18  -1       28.60       11.67     12.67 o 
   8  18  -1        9.76        0.42     13.58 o 
   9  18  -1       29.19       21.67     21.16 o 
   0  19  -1      544.79      532.76     18.87 o 
   1  19  -1     1002.84      977.91     18.76 o 
   2  19  -1      124.31      164.45     22.74 o 
   3  19  -1      216.66      239.59     13.48 o 
   4  19  -1      168.37      191.99     14.88 o 
   5  19  -1       13.87        9.08     10.34 o 
   6  19  -1      160.27      197.15     29.85 o 
   7  19  -1       45.77       19.91     12.95 o 
   8  19  -1       24.20       35.15     14.85 o 
   9  19  -1       30.58       67.26     17.92 o 
   1  20  -1      285.01      317.06     24.48 o 
   2  20  -1      324.59      318.90     14.70 o 
   3  20  -1      251.20      258.77     14.80 o 
   4  20  -1       87.18       79.64     14.20 o 
   5  20  -1       83.77       65.54     12.63 o 
   6  20  -1      139.41      137.67     15.69 o 
   7  20  -1       74.02       62.42     14.25 o 
   8  20  -1       17.31       39.79     14.96 o 
   0  21  -1      114.89      103.25     23.44 o 
   1  21  -1      212.35      227.90     13.63 o 
   2  21  -1      113.36      121.82     12.13 o 
   3  21  -1      161.50      198.96     19.35 o 
   4  21  -1       38.67       29.07     11.32 o 
   5  21  -1      611.56      583.88     21.06 o 
   6  21  -1       52.97       27.97     12.91 o 
   7  21  -1      155.62      122.73     23.25 o 
   8  21  -1       16.45       12.83     20.55 o 
   1  22  -1      117.28      102.31     23.41 o 
   2  22  -1      468.33      491.30     23.16 o 
   3  22  -1      593.51      525.23     19.26 o 
   4  22  -1      449.78      401.89     17.81 o 
   5  22  -1       56.27       41.60     13.10 o 
   6  22  -1       71.05       65.37     16.12 o 
   7  22  -1        5.60        8.92     14.06 o 
   8  22  -1      124.80      128.82     19.16 o 
   0  23  -1      508.30      555.33     36.67 o 
   1  23  -1      364.02      390.60     23.03 o 
   2  23  -1      394.32      443.77     28.59 o 
   3  23  -1      115.27      115.28     23.20 o 
   4  23  -1      496.28      474.29     25.05 o 
   5  23  -1      299.20      357.53     21.14 o 
   6  23  -1       69.23       53.66     28.58 o 
   7  23  -1       78.41       72.17     29.85 o 
   1  24  -1       99.90       97.06     18.45 o 
   2  24  -1      132.64      109.91     18.78 o 
   3  24  -1     1240.88     1288.27     39.32 o 
   4  24  -1       41.11       39.10     17.04 o 
   5  24  -1       15.00       24.94     24.47 o 
   6  24  -1       80.91       65.63     24.05 o 
   7  24  -1       32.78       31.85     20.41 o 
   0  25  -1      123.77       76.21     25.40 o 
   1  25  -1      159.81      184.24     23.54 o 
   2  25  -1       76.59       55.39     16.26 o 
   3  25  -1       10.07       13.11     16.03 o 
   4  25  -1      205.77      163.50     21.27 o 
   5  25  -1      217.63      247.38     63.80 o 
   6  25  -1       31.98       33.20     19.37 o 
   1  26  -1        9.47       21.53     15.09 o 
   2  26  -1       26.86        4.90     15.33 o 
   3  26  -1       11.32       -2.83     15.89 o 
   4  26  -1       15.72        6.17     17.87 o 
   5  26  -1       46.22       17.48     19.44 o 
   6  26  -1       39.12       13.43     20.20 o 
   0  27  -1       35.97       90.61     27.90 o 
   1  27  -1      196.06      221.35     23.90 o 
   2  27  -1      191.93      181.14     23.07 o 
   3  27  -1       58.03       41.44     19.23 o 
   4  27  -1       80.74       90.92     21.53 o 
   5  27  -1       57.32       43.96     28.24 o 
   1  28  -1       16.88       12.39     17.76 o 
   2  28  -1        9.64       20.09     17.90 o 
   3  28  -1       30.94       20.65     19.27 o 
   4  28  -1      180.12      119.23     22.87 o 
   5  28  -1       99.13       72.78     23.06 o 
   0  29  -1       29.93       30.93     25.40 o 
   1  29  -1      267.71      259.72     42.04 o 
   2  29  -1        3.15      -20.93     17.87 o 
   3  29  -1       14.41       13.47     18.95 o 
   4  29  -1       10.89       17.65     41.50 o 
   1  30  -1       23.08       63.57     21.32 o 
   2  30  -1       11.63      -17.56     20.11 o 
   3  30  -1       44.85       68.19     22.49 o 
   0  31  -1       45.07       16.79     28.70 o 
   2   0   0        1.24        4.46      5.00 o 
   4   0   0      265.67      285.90     17.27 o 
   6   0   0      436.20      386.61     24.39 o 
   8   0   0      997.33      972.12     44.75 o 
  10   0   0      788.30      788.41     46.98 o 
   1   1   0       32.19       15.75      1.83 o 
   2   1   0      633.90      708.86     27.55 o 
   3   1   0      225.38      196.63      9.19 o 
   4   1   0      798.87      837.85     20.59 o 
   5   1   0     2298.94     2334.19     67.81 o 
   6   1   0       12.58        2.71      9.27 o 
   7   1   0     1345.52     1389.00     35.83 o 
   8   1   0      276.81      271.34     26.04 o 
   9   1   0      279.70      349.64     26.15 o 
  10   1   0       23.94       11.10     20.86 o 
  11   1   0        3.18      -26.85     19.33 o 
   0   2   0        4.69       -2.23      1.49 o 
   1   2   0     1755.73     1797.39     22.54 o 
   2   2   0     1209.99     1253.42     33.03 o 
   3   2   0      792.56      845.08     15.49 o 
   4   2   0      584.45      557.67     16.59 o 
   5   2   0     3113.01     3019.67     76.84 o 
   6   2   0      286.00      254.82     14.79 o 
   7   2   0     1300.06     1297.33     34.25 o 
   8   2   0      164.59      170.88     18.66 o 
   9   2   0        2.65        7.09     14.78 o 
  10   2   0       52.88       30.17     25.00 o 
  11   2   0      127.39      140.13     23.93 o 
   1   3   0     1198.85     1075.48     14.76 o 
   2   3   0      812.90      756.43     13.04 o 
   3   3   0     1824.96     1942.32     28.11 o 
   4   3   0     3097.96     2966.56     51.06 o 
   5   3   0      124.20      112.45     11.23 o 
   6   3   0       22.14       13.03      9.42 o 
   7   3   0      466.59      438.78     29.84 o 
   8   3   0      162.10      152.20     23.59 o 
   9   3   0       33.17       48.73     21.73 o 
  10   3   0       80.52       50.99     23.30 o 
  11   3   0       11.59        8.78     26.73 o 
   0   4   0     6560.55     6413.00     91.44 o 
   1   4   0     3370.17     3296.38     34.65 o 
   2   4   0     1980.91     1714.34     23.79 o 
   3   4   0      678.19      677.47     13.70 o 
   4   4   0       16.52        0.10      5.18 o 
   5   4   0     1405.11     1501.25     33.10 o 
   6   4   0     1155.65     1136.95     29.72 o 
   7   4   0       15.35       19.44     11.16 o 
   8   4   0        1.27        8.16     12.72 o 
   9   4   0       31.13       44.35     16.27 o 
  10   4   0       53.61       51.49     19.06 o 
  11   4   0       18.70       12.50     20.64 o 
   1   5   0    31909.28    32991.96    320.57 o 
   2   5   0    19650.37    18672.89    211.84 o 
   3   5   0     5685.53     5869.13     72.03 o 
   4   5   0      887.06      761.92     16.45 o 
   5   5   0      181.29      218.52     10.16 o 
   6   5   0       10.98        6.57      9.35 o 
   7   5   0       81.83       89.09     15.94 o 
   8   5   0      991.37      950.43     30.54 o 
   9   5   0      281.20      328.17     25.29 o 
  10   5   0        9.46       -6.27     25.72 o 
  11   5   0       11.04      -20.76     19.47 o 
   0   6   0     2108.42     2184.96     34.66 o 
   1   6   0      503.25      537.87      8.83 o 
   2   6   0     3643.33     3737.58     40.76 o 
   3   6   0      409.14      437.92     11.09 o 
   4   6   0       18.91        2.34      5.38 o 
   5   6   0       27.02       18.50      8.39 o 
   6   6   0      182.51      189.32     15.33 o 
   7   6   0      367.28      383.36     18.86 o 
   8   6   0       12.42       21.68     13.87 o 
   9   6   0      899.91      820.39     30.84 o 
  10   6   0      359.71      414.93     40.71 o 
  11   6   0        1.27       -7.02     19.68 o 
   1   7   0    18975.05    18940.19    185.96 o 
   2   7   0      224.30      188.47      6.20 o 
   3   7   0       34.80       48.24      8.80 o 
   4   7   0     2291.20     2343.58     35.08 o 
   5   7   0        3.81        2.46      6.45 o 
   6   7   0       10.67        8.30      8.03 o 
   7   7   0      447.49      449.43     37.62 o 
   8   7   0      163.49      116.47     32.63 o 
   9   7   0      173.41      192.22     21.63 o 
  10   7   0      159.45      186.70     34.89 o 
  11   7   0       25.29        7.88     37.17 o 
   0   8   0        1.79       10.37      4.60 o 
   1   8   0      384.37      396.94      8.08 o 
   2   8   0       64.92       49.79      4.53 o 
   3   8   0       35.66       33.35      5.59 o 
   4   8   0      187.45      195.87      9.08 o 
   5   8   0      611.27      661.52     17.00 o 
   6   8   0     1026.68     1061.80     38.15 o 
   7   8   0        3.70        0.42     19.29 o 
   8   8   0       23.27       53.17     14.58 o 
   9   8   0       74.16       52.81     17.28 o 
  10   8   0        0.21       -8.40     18.37 o 
  11   8   0       11.81       16.78     21.16 o 
   1   9   0      223.44      233.92      9.25 o 
   2   9   0       31.35       32.58      4.41 o 
   3   9   0      285.27      259.00      8.26 o 
   4   9   0      739.84      797.89     17.37 o 
   5   9   0      902.81      950.98     21.47 o 
   6   9   0        0.34        3.63      7.83 o 
   7   9   0      175.22      214.52     36.03 o 
   8   9   0      461.78      466.92     22.79 o 
   9   9   0        0.01      -26.78     17.86 o 
  10   9   0      381.98      429.42     28.57 o 
  11   9   0        3.41       10.10     30.40 o 
   0  10   0      336.95      307.47     10.47 o 
   1  10   0      137.94      118.75      5.59 o 
   2  10   0       38.44       18.14      5.91 o 
   3  10   0     1172.81     1105.76     17.47 o 
   4  10   0      745.60      734.54     14.70 o 
   5  10   0     6227.31     6205.81     80.98 o 
   6  10   0      510.39      459.77     15.73 o 
   7  10   0      290.61      297.51     17.27 o 
   8  10   0       13.23       -6.02     12.99 o 
   9  10   0      202.55      235.61     25.85 o 
  10  10   0      947.14     1030.97     36.99 o 
  11  10   0       53.70      136.20     37.04 o 
   1  11   0     3988.66     3907.57     43.57 o 
   2  11   0      867.89      854.46     14.30 o 
   3  11   0       17.04       10.96      5.23 o 
   4  11   0       87.47       71.82      7.10 o 
   5  11   0      181.33      201.84     13.24 o 
   6  11   0      335.20      333.54     14.30 o 
   7  11   0      234.64      239.95     26.08 o 
   8  11   0       28.12       20.69     11.96 o 
   9  11   0        4.24       19.62     21.58 o 
  10  11   0        1.84       -9.12     18.48 o 
   0  12   0      459.36      474.69     15.81 o 
   1  12   0     4038.33     4425.93     49.07 o 
   2  12   0     1145.01     1130.77     17.52 o 
   3  12   0     2949.74     2838.20     35.33 o 
   4  12   0     1560.29     1618.97     24.53 o 
   5  12   0      379.33      351.25     11.78 o 
   6  12   0      272.29      262.31     13.16 o 
   7  12   0        2.13        2.68     10.00 o 
   8  12   0        3.48       -6.88     11.44 o 
   9  12   0       72.33       81.37     18.73 o 
  10  12   0       27.31       29.72     19.92 o 
   1  13   0       13.12       14.57      5.65 o 
   2  13   0       78.85       97.17      6.89 o 
   3  13   0      389.26      414.28     10.80 o 
   4  13   0      943.81      933.36     17.62 o 
   5  13   0     1910.05     1831.12     28.29 o 
   6  13   0      508.65      517.58     15.08 o 
   7  13   0        1.09        2.47     10.32 o 
   8  13   0      189.85      183.53     16.65 o 
   9  13   0       10.90       19.35     16.98 o 
  10  13   0       16.51       18.44     28.91 o 
   0  14   0       12.75       -4.87      6.62 o 
   1  14   0       31.42       23.16      5.10 o 
   2  14   0      108.71      113.47      7.45 o 
   3  14   0      201.51      189.18      8.84 o 
   4  14   0      335.93      321.58     10.84 o 
   5  14   0      151.92      176.71     11.11 o 
   6  14   0       10.68       -8.22      7.83 o 
   7  14   0       37.69       17.20      9.41 o 
   8  14   0        2.05        0.91     10.01 o 
   9  14   0      184.73      165.08     22.14 o 
  10  14   0        4.89      -40.81     27.21 o 
   1  15   0      307.46      320.40      9.15 o 
   2  15   0      574.20      563.49     12.46 o 
   3  15   0      862.76      884.19     16.65 o 
   4  15   0      424.93      407.43     12.10 o 
   5  15   0      548.14      537.32     14.76 o 
   6  15   0      164.15      163.59     11.95 o 
   7  15   0      143.93      163.85     12.99 o 
   8  15   0       21.49       11.55     12.56 o 
   9  15   0      137.24      190.79     18.03 o 
  10  15   0        1.65       10.34     19.93 o 
   0  16   0     2552.95     2402.57     43.86 o 
   1  16   0      549.41      545.90     12.26 o 
   2  16   0      391.95      378.95     10.83 o 
   3  16   0        5.75        4.10      6.52 o 
   4  16   0      540.05      603.30     14.77 o 
   5  16   0      214.81      227.19     18.53 o 
   6  16   0       78.26       63.74     11.69 o 
   7  16   0      101.01       86.62     13.74 o 
   8  16   0       95.34       82.42     14.74 o 
   9  16   0       23.10        4.62     15.70 o 
  10  16   0       27.84       17.22     20.43 o 
   1  17   0       10.90       17.18      5.73 o 
   2  17   0       59.91       65.83     12.85 o 
   3  17   0       11.77       10.77      6.71 o 
   4  17   0      245.06      238.56     13.56 o 
   5  17   0       39.59       29.07     10.43 o 
   6  17   0       89.63      108.46     13.22 o 
   7  17   0       18.08        9.70     11.52 o 
   8  17   0        2.33       10.89     13.03 o 
   9  17   0        9.23       14.56     15.34 o 
   0  18   0       13.63       20.94      9.14 o 
   1  18   0       84.52       91.91      7.83 o 
   2  18   0        2.16       -1.82     12.60 o 
   3  18   0       63.11       74.19     10.38 o 
   4  18   0       11.96        8.47      9.12 o 
   5  18   0      181.42      168.29     14.12 o 
   6  18   0      444.92      397.81     17.92 o 
   7  18   0      271.18      231.15     28.86 o 
   8  18   0        9.59        4.77     13.10 o 
   9  18   0        0.03       -4.05     15.68 o 
   1  19   0       70.03       81.59     10.00 o 
   2  19   0      457.17      450.03     15.74 o 
   3  19   0     1045.29      970.55     23.42 o 
   4  19   0       52.30       33.94     10.68 o 
   5  19   0      161.86      142.07     13.73 o 
   6  19   0       61.06       59.71     13.06 o 
   7  19   0       42.57       35.85     13.99 o 
   8  19   0        4.49       -0.84     14.50 o 
   9  19   0       23.27       32.06     16.45 o 
   0  20   0      142.58       72.80     19.02 o 
   1  20   0      460.90      447.45     38.66 o 
   2  20   0       52.88       51.44     13.84 o 
   3  20   0      349.28      381.27     15.63 o 
   4  20   0      444.38      444.28     17.37 o 
   5  20   0      580.58      647.72     21.58 o 
   6  20   0      118.40       95.42     21.82 o 
   7  20   0        0.03        5.70     12.42 o 
   8  20   0        1.59       -3.10     14.48 o 
   1  21   0      180.29      164.54     17.37 o 
   2  21   0       35.65       51.56     18.97 o 
   3  21   0      139.07      142.32     19.61 o 
   4  21   0      214.17      206.70     15.84 o 
   5  21   0      598.35      634.93     21.88 o 
   6  21   0        1.32       -5.27     12.15 o 
   7  21   0       46.47       50.42     22.69 o 
   8  21   0        9.79       20.71     15.66 o 
   0  22   0      283.02      337.13     29.97 o 
   1  22   0        1.06      -14.67     11.74 o 
   2  22   0      232.17      214.49     20.66 o 
   3  22   0      622.61      697.98     28.44 o 
   4  22   0       60.90       47.25     15.59 o 
   5  22   0      855.74      863.31     36.44 o 
   6  22   0        1.23      -19.23     12.82 o 
   7  22   0       21.18       18.81     14.85 o 
   8  22   0        1.57       -9.59     15.15 o 
   1  23   0      146.38      176.63     34.65 o 
   2  23   0      381.68      354.32     22.36 o 
   3  23   0        8.67       13.17     14.81 o 
   4  23   0      734.70      769.46     36.83 o 
   5  23   0        7.99       26.82     16.53 o 
   6  23   0        2.03        1.67     19.80 o 
   7  23   0        1.95      -27.21     18.14 o 
   0  24   0      131.12      115.00     26.89 o 
   1  24   0      638.43      648.33     28.61 o 
   2  24   0       12.64       -3.84     14.30 o 
   3  24   0        3.97        2.02     14.24 o 
   4  24   0      234.59      257.47     24.21 o 
   5  24   0      557.88      523.23     27.17 o 
   6  24   0       47.91       43.66     21.87 o 
   7  24   0        9.97       22.18     22.72 o 
   1  25   0       60.76       58.46     21.04 o 
   2  25   0       12.21      -12.32     15.57 o 
   3  25   0      178.38      178.16     32.66 o 
   4  25   0       99.09       82.09     19.91 o 
   5  25   0       55.71       13.43     18.76 o 
   6  25   0        3.69        2.28     19.07 o 
   0  26   0       33.46       48.04     21.58 o 
   1  26   0        0.07        2.70     15.67 o 
   2  26   0       49.77       47.80     16.94 o 
   3  26   0       12.98       14.28     33.51 o 
   4  26   0        4.70       -0.11     17.40 o 
   5  26   0        8.29       10.66     18.71 o 
   6  26   0      192.07      193.43     45.54 o 
   1  27   0       44.43       36.68     16.90 o 
   2  27   0       99.86       66.17     19.11 o 
   3  27   0       38.31       35.76     18.36 o 
   4  27   0       28.39        9.77     19.08 o 
   5  27   0      123.94      128.59     23.20 o 
   0  28   0      324.38      334.05     39.54 o 
   1  28   0       48.66        4.87     17.35 o 
   2  28   0       67.65       38.88     18.77 o 
   3  28   0        0.13       17.23     17.95 o 
   4  28   0       99.36       82.96     21.99 o 
   5  28   0        0.01        2.41     19.59 o 
   1  29   0        0.06       16.54     18.09 o 
   2  29   0       19.30       23.66     19.91 o 
   3  29   0      130.62      141.55     31.17 o 
   4  29   0        9.76       -9.17     19.24 o 
   0  30   0      265.73      267.46     39.96 o 
   1  30   0      182.01      179.33     24.93 o 
   2  30   0       16.52       13.08     21.81 o 
   3  30   0       24.55        1.08     21.51 o 
   1  31   0       52.79       17.83     23.36 o 
  10   0   1      102.11      111.38     32.15 o 
   0   1   1     8490.86     7496.35    523.60 o 
   1   1   1    10225.92    10690.83    124.49 o 
   2   1   1    29406.30    28744.78    409.36 o 
  10   1   1      515.63      545.76     39.75 o 
  11   1   1        5.84        1.36     21.08 o 
   1   2   1     4221.75     4132.78     42.93 o 
   2   2   1     7833.83     7639.49     89.67 o 
   3   2   1     2505.81     2252.97     30.99 o 
   4   2   1     1786.18     1824.41     48.31 o 
   5   2   1       65.45       71.79     14.45 o 
   9   2   1      514.92      481.20     35.34 o 
  10   2   1        4.17      -37.94     25.56 o 
  11   2   1       33.75       31.56     21.82 o 
   0   3   1     5626.94     5725.96    115.32 o 
   1   3   1     1733.58     1581.90     15.89 o 
   2   3   1    12262.04    11983.71    121.78 o 
   3   3   1       30.13       26.23      4.45 o 
   4   3   1     2534.08     2536.62     34.97 o 
   5   3   1       38.32       20.43      6.21 o 
   6   3   1      921.86      955.36     22.04 o 
   8   3   1       27.46       72.49     20.62 o 
   9   3   1       71.39       91.35     25.35 o 
  10   3   1       67.15      110.91     29.81 o 
  11   3   1       37.28       32.28     30.32 o 
   1   4   1     7460.77     7565.00     87.85 o 
   2   4   1     3202.86     2862.73     36.69 o 
   3   4   1     2485.01     2531.56     43.93 o 
   4   4   1      240.71      200.04      7.37 o 
   5   4   1     1004.19      966.35     20.84 o 
   6   4   1      109.09      116.39      9.33 o 
   7   4   1      473.94      446.59     20.22 o 
   8   4   1      289.55      275.70     25.83 o 
   9   4   1       24.10      -14.77     20.41 o 
  10   4   1        7.00      -10.52     22.64 o 
  11   4   1       67.63       85.13     31.94 o 
   0   5   1     5532.54     5702.79    117.12 o 
   1   5   1    10842.91    10573.48    117.37 o 
   2   5   1     1276.52     1442.16     15.85 o 
   3   5   1     5022.94     5039.49     68.01 o 
   4   5   1     3556.84     3510.19     46.24 o 
   5   5   1     3982.82     4147.82     55.14 o 
   6   5   1     1078.17     1015.81     27.60 o 
   7   5   1       10.79       20.01     11.95 o 
   8   5   1       72.65       87.68     23.91 o 
   9   5   1      107.38      143.91     27.16 o 
  10   5   1      478.45      508.57     39.11 o 
  11   5   1       87.55       63.56     32.79 o 
   1   6   1     7179.74     7030.25     71.72 o 
   2   6   1     2234.42     2509.95     28.88 o 
   3   6   1     2902.87     2886.38     39.43 o 
   4   6   1      973.37      999.10     17.71 o 
   5   6   1      489.44      439.91     12.63 o 
   6   6   1       67.73       63.16      9.44 o 
   7   6   1      538.02      537.59     40.52 o 
   8   6   1      842.88      791.45     27.95 o 
   9   6   1       22.14       29.12     22.11 o 
  10   6   1        0.28      -14.99     22.64 o 
  11   6   1      118.27      134.13     33.74 o 
   0   7   1     3185.40     2956.94     45.95 o 
   1   7   1     7668.98     7647.64     78.34 o 
   2   7   1     1181.74     1164.20     15.96 o 
   3   7   1     2460.58     2558.12     30.91 o 
   4   7   1     1043.52     1215.04     21.85 o 
   5   7   1      503.48      499.11     14.48 o 
   6   7   1       35.25       31.45      8.44 o 
   7   7   1      150.74      151.08     18.87 o 
   8   7   1        5.09       12.70     13.90 o 
   9   7   1      210.25      228.62     31.62 o 
  10   7   1      237.83      357.86     39.54 o 
  11   7   1       33.81       25.14     27.95 o 
   1   8   1     1227.75     1228.21     16.51 o 
   2   8   1     1152.45     1160.97     21.78 o 
   3   8   1      832.07      842.29     31.50 o 
   4   8   1      610.22      619.52     14.93 o 
   5   8   1       18.26        8.26      7.01 o 
   6   8   1      177.26      154.39     12.23 o 
   7   8   1      224.71      222.69     18.49 o 
   8   8   1      240.28      254.62     18.95 o 
   9   8   1      564.14      521.43     34.86 o 
  10   8   1       27.32       29.07     23.65 o 
  11   8   1       10.42       11.90     30.88 o 
   0   9   1     6282.19     6053.08     90.24 o 
   1   9   1     1847.42     1964.67     23.42 o 
   2   9   1      847.93      858.14     13.31 o 
   3   9   1      222.78      213.18      7.71 o 
   4   9   1      741.53      688.05     15.53 o 
   5   9   1      650.29      624.38     16.56 o 
   6   9   1      452.07      464.47     15.64 o 
   7   9   1       10.79       19.65     10.00 o 
   8   9   1       44.52       62.09     14.83 o 
   9   9   1      259.09      308.37     24.33 o 
  10   9   1      263.55      369.12     40.65 o 
  11   9   1       86.80      149.33     35.45 o 
   1  10   1     1471.45     1454.49     18.83 o 
   2  10   1     1311.28     1438.67     39.54 o 
   3  10   1     4899.63     4833.29     53.78 o 
   4  10   1     1048.06     1095.03     18.53 o 
   5  10   1      242.80      258.74     11.25 o 
   6  10   1       78.30       67.37     12.35 o 
   7  10   1      113.64      112.19     13.40 o 
   8  10   1      786.52      783.83     64.67 o 
   9  10   1      390.27      404.35     23.58 o 
  10  10   1       31.73       67.06     26.78 o 
  11  10   1       59.32       47.67     34.01 o 
   0  11   1     5061.57     4874.56     75.67 o 
   1  11   1     1968.44     2115.42     31.82 o 
   2  11   1     1537.32     1604.15     21.48 o 
   3  11   1     1155.47     1150.35     18.10 o 
   4  11   1      994.21      928.18     16.92 o 
   5  11   1     1103.43     1144.47     20.44 o 
   6  11   1      723.81      709.57     19.29 o 
   7  11   1      436.97      401.01     16.51 o 
   8  11   1      375.79      357.57     17.30 o 
   9  11   1      184.40      221.75     22.53 o 
  10  11   1       34.48       46.87     26.09 o 
   1  12   1      912.41      818.76     13.13 o 
   2  12   1     3021.33     2995.41     35.42 o 
   3  12   1      229.39      174.59      7.62 o 
   4  12   1       36.59       32.20      6.35 o 
   5  12   1       85.00       89.18      9.20 o 
   6  12   1      515.26      498.09     14.71 o 
   7  12   1      399.30      409.48     16.69 o 
   8  12   1       52.86       53.13     12.79 o 
   9  12   1       41.54       27.24     27.21 o 
   0  13   1     3201.33     3383.77     54.32 o 
   1  13   1     3012.93     3207.22     37.25 o 
   2  13   1      474.33      468.28     10.45 o 
   3  13   1      500.85      489.54     11.37 o 
   4  13   1      433.09      434.44     12.05 o 
   5  13   1      255.78      267.30     10.64 o 
   6  13   1      514.41      498.58     14.88 o 
   7  13   1      138.73      140.22     12.18 o 
   8  13   1      141.67      160.26     15.41 o 
   9  13   1      119.02      100.97     27.21 o 
   1  14   1      671.29      696.65     24.72 o 
   2  14   1     1580.66     1461.60     21.00 o 
   3  14   1      259.06      260.64      8.82 o 
   4  14   1      118.32      116.00     10.29 o 
   5  14   1      318.52      293.47     11.22 o 
   6  14   1      267.83      248.86     11.72 o 
   7  14   1       65.82       59.94     12.28 o 
   8  14   1      182.23      193.48     17.18 o 
   9  14   1      101.87       73.43     15.99 o 
  10  14   1       10.54       17.48     25.35 o 
   0  15   1     5400.85     5603.89    134.29 o 
   1  15   1      568.80      561.92     13.16 o 
   2  15   1      871.76      860.58     15.21 o 
   3  15   1      291.08      288.49      9.50 o 
   4  15   1      128.70      157.05      9.63 o 
   5  15   1      298.35      296.80     14.19 o 
   6  15   1       84.39       68.24     14.52 o 
   7  15   1       36.12       45.63     12.09 o 
   8  15   1       17.84        5.88     12.01 o 
   9  15   1       94.38       90.89     16.60 o 
  10  15   1        1.00      -22.00     17.66 o 
   1  16   1      246.50      247.66      8.70 o 
   2  16   1     1245.52     1265.25     28.77 o 
   3  16   1      276.62      285.43     12.39 o 
   4  16   1       74.42       81.84     11.89 o 
   5  16   1      148.01      137.96     12.90 o 
   6  16   1       26.35       22.81     10.89 o 
   7  16   1        1.53       11.02     11.29 o 
   8  16   1       68.56       51.30     13.61 o 
   9  16   1       26.84       34.90     15.11 o 
  10  16   1       23.29       25.24     20.01 o 
   0  17   1      230.52      226.21     11.71 o 
   1  17   1      219.77      235.30     11.14 o 
   2  17   1       29.18       24.35      8.46 o 
   3  17   1      430.46      406.02     14.59 o 
   4  17   1      918.39      900.88     28.22 o 
   5  17   1       58.49       36.81     10.71 o 
   6  17   1      403.14      403.76     20.69 o 
   7  17   1      339.50      349.58     19.80 o 
   8  17   1      126.67      133.16     15.98 o 
   9  17   1       23.57       26.13     22.13 o 
   1  18   1      197.09      194.46     19.11 o 
   2  18   1       26.32       29.47      8.55 o 
   3  18   1        8.72        9.35      8.46 o 
   4  18   1      366.22      315.96     14.81 o 
   5  18   1       82.43       62.15     11.95 o 
   6  18   1       28.58       41.14     11.59 o 
   7  18   1       28.64       31.52     13.04 o 
   8  18   1        8.48        1.57     13.43 o 
   9  18   1       29.26       10.82     15.92 o 
   0  19   1      531.83      500.81     31.99 o 
   1  19   1     1009.63     1011.79     31.08 o 
   2  19   1      125.68      149.74     12.01 o 
   3  19   1      218.23      223.19     19.68 o 
   4  19   1      164.53      184.40     20.44 o 
   5  19   1       12.70       15.02     10.73 o 
   6  19   1      155.96      170.18     44.28 o 
   7  19   1       46.87       46.52     15.86 o 
   8  19   1       23.84       17.83     14.40 o 
   9  19   1       31.48       28.58     16.80 o 
   1  20   1      283.35      292.22     18.83 o 
   2  20   1      326.66      338.26     20.42 o 
   3  20   1      251.31      274.98     25.61 o 
   4  20   1       86.49       73.09     12.07 o 
   5  20   1       81.98       77.43     12.81 o 
   6  20   1      139.80      145.71     29.67 o 
   7  20   1       75.88       90.90     16.15 o 
   8  20   1       17.15       10.49     15.23 o 
   0  21   1      111.02      166.28     26.04 o 
   1  21   1      205.21      204.06     19.48 o 
   2  21   1      115.19      132.43     36.30 o 
   3  21   1      161.58      154.28     18.58 o 
   4  21   1       37.51       28.86     13.92 o 
   5  21   1      613.91      619.04     21.39 o 
   6  21   1       51.89       40.86     13.50 o 
   7  21   1      157.72      200.11     38.96 o 
   8  21   1       16.32       24.25     16.08 o 
   1  22   1      118.21      133.91     17.67 o 
   2  22   1      455.68      462.05     24.20 o 
   3  22   1      592.22      555.94     25.91 o 
   4  22   1      443.79      411.93     32.55 o 
   5  22   1       56.40       32.03     17.51 o 
   6  22   1       69.60       51.86     17.10 o 
   7  22   1        5.50        3.55     18.29 o 
   8  22   1      125.40      165.93     25.82 o 
   0  23   1      513.04      555.22     37.84 o 
   1  23   1      363.71      405.99     44.19 o 
   2  23   1      393.39      407.31     23.39 o 
   3  23   1      114.96      131.27     18.63 o 
   4  23   1      503.48      468.94     25.65 o 
   5  23   1      295.98      293.75     30.03 o 
   6  23   1       71.58       56.06     23.25 o 
   7  23   1       77.89       99.94     44.56 o 
   1  24   1      103.19      121.71     18.91 o 
   2  24   1      129.66      128.08     19.45 o 
   3  24   1     1233.43     1195.28     38.24 o 
   4  24   1       39.54       39.35     21.20 o 
   5  24   1       15.37       13.61     15.57 o 
   6  24   1       80.86       82.54     19.10 o 
   7  24   1       31.86        1.21     40.47 o 
   0  25   1      122.74      149.27     28.91 o 
   1  25   1      165.20      175.36     21.39 o 
   2  25   1       76.54       72.85     18.37 o 
   3  25   1       10.00       15.23     16.88 o 
   4  25   1      206.24      218.18     23.04 o 
   5  25   1      222.63      286.81     26.30 o 
   6  25   1       31.75       58.45     20.61 o 
   1  26   1        9.46        2.30     14.53 o 
   2  26   1       25.40       22.38     16.55 o 
   3  26   1       11.45      -23.50     15.67 o 
   4  26   1       15.49        4.60     29.71 o 
   5  26   1       45.92       56.10     20.20 o 
   6  26   1       38.85       18.44     20.60 o 
   0  27   1       34.76       21.84     23.91 o 
   1  27   1      195.44      226.61     23.22 o 
   2  27   1      191.30      228.47     22.84 o 
   3  27   1       58.17       48.09     19.27 o 
   4  27   1       81.31       66.24     18.80 o 
   5  27   1       57.42       50.06     21.54 o 
   1  28   1       16.82       23.97     17.38 o 
   2  28   1       10.32       37.50     18.84 o 
   3  28   1       31.47       18.70     19.13 o 
   4  28   1      182.66      149.43     28.80 o 
   5  28   1       98.88       99.70     22.26 o 
   0  29   1       29.73      -10.68     23.38 o 
   1  29   1      268.04      278.48     31.81 o 
   2  29   1        3.22       -6.48     17.84 o 
   3  29   1       14.58        8.47     19.39 o 
   4  29   1       10.86      -24.45     19.64 o 
   1  30   1       23.61       66.09     20.62 o 
   2  30   1       11.84       16.37     20.23 o 
   3  30   1       45.53       16.97     42.67 o 
   0  31   1       47.24       23.49     29.55 o 
   0   0   2    36117.06    36231.22    510.52 o 
   2   0   2    11090.05    11116.06    223.99 o 
   1   1   2    22932.61    23119.19    187.18 o 
   2   1   2     3785.94     3844.94     51.63 o 
   3   1   2     5218.13     5300.24    109.90 o 
   4   1   2      713.63      674.58     22.80 o 
   5   1   2     1739.45     1689.53     44.75 o 
   6   1   2      198.48      201.73     15.09 o 
   7   1   2     1444.92     1480.05     43.10 o 
  11   1   2        4.40       23.38     32.42 o 
   0   2   2     1143.00     1172.87     16.64 o 
   1   2   2      976.91      921.03     10.85 o 
   2   2   2     1078.84     1203.00     17.84 o 
   3   2   2      270.94      284.39     10.08 o 
   4   2   2      195.15      176.06     11.16 o 
   5   2   2      792.85      843.89     26.36 o 
   6   2   2      174.24      175.31     13.82 o 
   7   2   2      382.96      343.35     19.61 o 
  11   2   2       23.97       30.03     30.34 o 
   1   3   2     4867.48     4874.50     55.93 o 
   2   3   2    10320.01    10448.27    105.40 o 
   3   3   2     1443.82     1559.39     28.56 o 
   4   3   2      561.50      569.43     24.02 o 
   5   3   2      375.99      370.61     16.42 o 
   6   3   2       26.98       34.97     10.58 o 
  10   3   2        0.16      -20.19     24.92 o 
  11   3   2        5.85       -6.54     30.13 o 
   0   4   2    33798.79    31366.75    627.02 o 
   1   4   2     5587.61     5827.76     60.37 o 
   2   4   2     3009.76     3005.96     32.97 o 
   3   4   2      335.62      312.77     13.52 o 
   4   4   2     2656.20     2846.37     47.57 o 
   5   4   2      641.05      619.67     16.85 o 
   6   4   2      604.70      585.89     20.94 o 
   9   4   2      398.56      380.81     31.19 o 
  10   4   2      199.94      199.07     35.39 o 
  11   4   2        7.37       63.82     33.27 o 
   1   5   2    11164.55    11379.24    129.48 o 
   2   5   2     5154.57     5145.69     54.21 o 
   3   5   2      214.12      214.88      6.54 o 
   4   5   2     2484.55     2498.01     58.14 o 
   5   5   2     1026.52      992.49     30.21 o 
   6   5   2      122.19      124.99     11.48 o 
   9   5   2       71.13       60.48     24.23 o 
  10   5   2        5.94       17.59     27.05 o 
  11   5   2       34.26       16.10     28.86 o 
   0   6   2    13822.37    13198.58    270.38 o 
   1   6   2      368.47      394.05     12.81 o 
   2   6   2     1000.73      951.04     15.88 o 
   3   6   2     1250.52     1386.54     25.12 o 
   4   6   2      902.05     1013.80     21.50 o 
   5   6   2     1635.19     1609.32     31.35 o 
   6   6   2      232.25      224.63     24.23 o 
   8   6   2       64.06       89.12     21.73 o 
   9   6   2      134.30      167.87     28.27 o 
  10   6   2      377.02      448.67     42.94 o 
  11   6   2       72.63       93.95     35.13 o 
   1   7   2     1859.45     1958.93     34.98 o 
   2   7   2     2427.11     2478.33     28.98 o 
   3   7   2      183.43      160.95      6.11 o 
   4   7   2      505.04      549.36     12.78 o 
   5   7   2       56.24       53.63      6.51 o 
   6   7   2      441.49      454.10     28.75 o 
   7   7   2     1066.10      950.76     39.32 o 
   8   7   2      107.91      113.51     24.23 o 
   9   7   2      154.99      181.16     30.98 o 
  10   7   2       16.30        4.30     25.67 o 
  11   7   2      103.58      148.05     35.02 o 
   0   8   2      613.71      591.94     23.33 o 
   1   8   2      622.27      542.94     16.02 o 
   2   8   2      276.21      258.83      5.87 o 
   3   8   2     1428.72     1469.55     17.67 o 
   4   8   2      317.34      343.29      9.93 o 
   5   8   2      965.68     1008.39     21.50 o 
   6   8   2      572.37      543.87     16.78 o 
   7   8   2      293.68      272.57     17.29 o 
   8   8   2       17.65       28.70     20.09 o 
   9   8   2      220.73      253.96     32.52 o 
  10   8   2       15.75       -5.63     24.92 o 
  11   8   2       76.15      107.77     35.60 o 
   1   9   2      977.43      956.36     16.88 o 
   2   9   2     2066.13     2058.57     25.16 o 
   3   9   2      644.53      667.54     10.49 o 
   4   9   2      650.54      611.99     22.99 o 
   5   9   2       46.63       47.80      6.73 o 
   6   9   2      135.11      172.75     12.79 o 
   7   9   2      371.24      344.64     18.63 o 
   8   9   2      343.65      354.61     27.74 o 
   9   9   2       84.70       89.70     26.68 o 
  10   9   2       19.18      -31.57     26.57 o 
  11   9   2       50.09       -6.22     31.14 o 
   0  10   2     9888.40     9714.93    209.32 o 
   1  10   2     2628.99     2605.77     36.31 o 
   2  10   2      608.43      582.92     10.45 o 
   3  10   2      512.91      531.70      9.49 o 
   4  10   2     1702.35     1806.50     22.15 o 
   5  10   2      422.21      414.08     12.10 o 
   6  10   2       85.20       85.32      9.02 o 
   7  10   2      460.70      463.97     17.49 o 
   8  10   2      107.42      117.18     27.39 o 
   9  10   2       55.33      113.30     27.42 o 
  10  10   2      100.22      109.90     30.03 o 
   1  11   2      844.79      806.10     15.86 o 
   2  11   2      974.67      976.35     18.36 o 
   3  11   2       57.75       44.54      5.87 o 
   4  11   2      939.71      928.81     16.91 o 
   5  11   2      203.90      188.02     10.04 o 
   6  11   2      197.99      197.69     14.54 o 
   7  11   2      333.24      340.30     13.49 o 
   8  11   2       75.57       76.25     15.83 o 
   9  11   2      274.56      354.56     34.06 o 
   0  12   2      127.05      125.96     14.08 o 
   1  12   2     2032.44     1971.99     30.12 o 
   2  12   2      682.87      684.06     16.11 o 
   3  12   2     1172.73     1199.62     18.14 o 
   4  12   2     1376.19     1400.91     22.01 o 
   5  12   2     1288.90     1257.87     26.01 o 
   6  12   2      427.09      418.26     13.43 o 
   7  12   2      358.80      336.53     13.31 o 
   8  12   2       56.92       38.04     15.10 o 
   9  12   2       91.73       99.00     23.12 o 
   1  13   2       54.56       41.74      7.57 o 
   2  13   2      488.12      488.03     13.78 o 
   3  13   2      496.99      499.58     11.27 o 
   4  13   2      435.70      433.76     11.72 o 
   5  13   2      292.10      273.89     10.68 o 
   6  13   2      306.57      296.33     12.36 o 
   7  13   2      245.65      255.48     17.11 o 
   8  13   2      173.85      185.90     20.81 o 
   9  13   2        4.71        9.04     16.36 o 
  10  13   2        7.94        1.06     25.24 o 
   0  14   2       72.70       88.58      7.20 o 
   1  14   2      352.47      334.07     10.80 o 
   2  14   2        9.86       19.71      6.87 o 
   3  14   2      300.39      295.31      9.11 o 
   4  14   2      635.42      618.07     14.02 o 
   5  14   2      427.44      455.54     16.45 o 
   6  14   2     1840.27     1813.92     35.29 o 
   7  14   2      440.33      377.59     17.32 o 
   8  14   2       91.97       85.94     15.73 o 
   9  14   2       15.71       14.96     25.03 o 
  10  14   2       63.01       78.49     29.07 o 
   1  15   2     1722.99     1787.87     47.52 o 
   2  15   2       28.40       24.88      7.24 o 
   3  15   2      882.50      796.59     19.31 o 
   4  15   2      103.18      102.51     22.51 o 
   5  15   2      729.24      742.58     20.78 o 
   6  15   2      352.27      332.63     16.00 o 
   7  15   2       53.59       64.58     13.19 o 
   8  15   2       11.74       -9.58     11.78 o 
   9  15   2      122.62      128.93     42.81 o 
  10  15   2       17.26        0.80     25.40 o 
   0  16   2      935.19      934.81     38.74 o 
   1  16   2      395.55      396.14     12.70 o 
   2  16   2       43.59       46.61      8.28 o 
   3  16   2      342.16      321.76     13.30 o 
   4  16   2      195.81      218.94     14.19 o 
   5  16   2     1196.00     1232.78     27.87 o 
   6  16   2      270.24      285.05     16.54 o 
   7  16   2      173.08      162.20     15.31 o 
   8  16   2        7.36       -0.16     12.97 o 
   9  16   2       39.68       27.29     17.20 o 
   1  17   2      696.97      704.27     24.74 o 
   2  17   2      756.56      698.52     22.59 o 
   3  17   2     1107.31     1072.30     23.70 o 
   4  17   2      329.88      330.33     15.77 o 
   5  17   2      190.43      229.28     35.59 o 
   6  17   2      192.25      158.72     20.36 o 
   7  17   2      130.50      107.34     14.90 o 
   8  17   2       39.36       35.46     14.77 o 
   9  17   2       21.88       16.96     18.82 o 
   0  18   2      165.75      177.55     22.80 o 
   1  18   2      673.44      625.14     23.87 o 
   2  18   2      266.11      280.84     18.24 o 
   3  18   2      147.59      167.74     21.90 o 
   4  18   2      704.98      694.68     30.97 o 
   5  18   2       27.47       19.66     10.58 o 
   6  18   2       51.02       57.15     17.52 o 
   7  18   2       52.07       61.47     13.66 o 
   8  18   2       33.46       37.12     14.82 o 
   9  18   2       48.15       37.56     20.39 o 
   1  19   2      113.52      126.69     16.18 o 
   2  19   2      885.12      871.96     29.51 o 
   3  19   2      270.81      276.18     18.31 o 
   4  19   2      696.07      682.25     20.61 o 
   5  19   2      114.11      112.27     13.42 o 
   6  19   2       22.65       12.94     12.46 o 
   7  19   2       60.17       77.33     15.03 o 
   8  19   2      188.88      190.46     19.33 o 
   9  19   2        7.17       -4.60     19.83 o 
   0  20   2      357.43      350.10     27.85 o 
   1  20   2      178.05      199.17     19.28 o 
   2  20   2      147.78      144.42     21.60 o 
   3  20   2       75.46       49.93     14.07 o 
   4  20   2     1293.54     1311.55     38.44 o 
   5  20   2      368.78      335.03     21.26 o 
   6  20   2       69.36       78.35     32.80 o 
   7  20   2       52.92       60.89     15.64 o 
   8  20   2       17.54       12.45     15.63 o 
   1  21   2      177.19      174.34     19.18 o 
   2  21   2       21.18       49.80     14.92 o 
   3  21   2      924.79      892.39     43.20 o 
   4  21   2      841.62      823.80     31.56 o 
   5  21   2        4.61       14.86     14.77 o 
   6  21   2       67.68       56.96     17.09 o 
   7  21   2       71.45       63.10     24.18 o 
   8  21   2       19.00       -8.39     25.80 o 
   0  22   2     1056.46     1025.31     47.08 o 
   1  22   2       15.63       12.24     13.74 o 
   2  22   2      343.71      331.79     24.66 o 
   3  22   2     1710.45     1709.39     45.37 o 
   4  22   2      304.42      326.51     25.61 o 
   5  22   2       88.61       73.41     17.67 o 
   6  22   2      164.19      176.87     22.39 o 
   7  22   2      114.77       69.82     20.41 o 
   8  22   2        3.68       10.62     20.36 o 
   1  23   2       33.97       30.03     14.89 o 
   2  23   2      231.69      214.53     27.24 o 
   3  23   2      407.35      362.10     23.46 o 
   4  23   2      273.03      305.09     25.75 o 
   5  23   2       25.93       29.96     17.32 o 
   6  23   2      112.77      107.32     19.95 o 
   7  23   2       52.01       69.23     21.22 o 
   0  24   2      239.97      317.31     35.29 o 
   1  24   2      702.19      740.16     30.32 o 
   2  24   2      194.30      217.81     32.04 o 
   3  24   2       82.23       70.82     18.06 o 
   4  24   2       57.40       25.72     19.13 o 
   5  24   2       98.29      130.97     37.54 o 
   6  24   2       83.01       57.05     19.83 o 
   7  24   2       40.66       32.11     24.34 o 
   1  25   2       27.53       78.26     18.45 o 
   2  25   2      192.68      189.36     22.15 o 
   3  25   2      204.31      225.83     23.85 o 
   4  25   2      181.69      212.91     23.28 o 
   5  25   2      215.37      245.69     30.08 o 
   6  25   2       66.68       39.06     20.88 o 
   0  26   2      423.92      502.19     35.87 o 
   1  26   2       13.75       23.43     17.02 o 
   2  26   2       81.74      122.04     20.13 o 
   3  26   2      392.16      400.33     25.81 o 
   4  26   2       23.54        5.63     17.77 o 
   5  26   2       75.69       41.48     36.61 o 
   6  26   2        2.97      -19.48     20.53 o 
   1  27   2       18.42       65.75     18.32 o 
   2  27   2      143.06      182.65     28.46 o 
   3  27   2       91.80       97.46     28.24 o 
   4  27   2        7.67       18.23     17.64 o 
   5  27   2       41.90       44.89     21.21 o 
   0  28   2      291.62      311.30     38.74 o 
   1  28   2       12.62       -5.66     17.31 o 
   2  28   2        2.91        8.37     17.17 o 
   3  28   2      132.25      112.14     21.06 o 
   4  28   2        8.81       12.79     20.25 o 
   1  29   2       56.81       16.60     18.21 o 
   2  29   2       55.97       42.15     20.02 o 
   3  29   2      173.52      176.98     24.58 o 
   0  30   2       11.11      -11.32     28.27 o 
   1  30   2      101.61      119.69     22.27 o 
   2  30   2       22.94       67.19     43.20 o 
   2   0   3      422.46      427.31     20.80 o 
   4   0   3      562.22      579.51     22.74 o 
   6   0   3     1402.11     1471.86     43.89 o 
   0   1   3      356.66      289.72      7.31 o 
   1   1   3     1223.27     1247.55     13.21 o 
   2   1   3     3451.90     3349.02     32.98 o 
   3   1   3      472.43      428.27     13.00 o 
   4   1   3      363.98      355.59     21.66 o 
   5   1   3     1318.97     1366.17     28.30 o 
   6   1   3      198.93      198.16     11.36 o 
   7   1   3      990.30      931.22     24.53 o 
   1   2   3     2057.44     2030.98     19.60 o 
   2   2   3      728.27      751.73     10.44 o 
   3   2   3     2845.33     2821.82     39.24 o 
   4   2   3      331.20      357.22     16.74 o 
   5   2   3      103.27      123.02     13.29 o 
   6   2   3       71.68       88.64     13.02 o 
   7   2   3      157.09      194.98     16.42 o 
   0   3   3    29725.85    29553.11    337.91 o 
   1   3   3     2706.53     2767.95     28.02 o 
   2   3   3     3067.26     2946.23     29.74 o 
   3   3   3        1.04       -1.10      4.00 o 
   4   3   3      545.86      552.76     16.52 o 
   5   3   3      591.08      645.99     24.29 o 
   6   3   3      226.93      191.31     15.15 o 
  11   3   3       30.22       68.29     34.91 o 
   1   4   3     4463.64     4727.08     45.18 o 
   2   4   3     8600.14     8945.51     93.46 o 
   3   4   3     1414.84     1451.53     19.46 o 
   4   4   3      118.59      102.07     16.39 o 
   5   4   3      195.03      203.36     12.02 o 
   6   4   3      154.73      159.27     14.77 o 
  11   4   3        6.76      -49.58     33.05 o 
   0   5   3    21404.00    21118.01    293.64 o 
   1   5   3     4746.40     5194.06     54.46 o 
   2   5   3     1540.66     1393.01     29.98 o 
   3   5   3     2139.72     2198.31     26.97 o 
   4   5   3     2910.57     3059.37     51.19 o 
   5   5   3      153.40      159.33     10.93 o 
   6   5   3      226.93      228.62     15.78 o 
  10   5   3      453.54      490.71     39.70 o 
  11   5   3       31.23       31.57     34.49 o 
   1   6   3     1903.17     1914.21     27.68 o 
   2   6   3     1225.38     1246.40     17.36 o 
   3   6   3     5729.83     5898.35     62.83 o 
   4   6   3      787.98      800.56     16.66 o 
   5   6   3      647.25      622.77     18.08 o 
   6   6   3      174.84      182.19     17.38 o 
  10   6   3        6.00       -7.01     27.10 o 
  11   6   3       39.10       60.79     33.48 o 
   0   7   3    11097.09    11019.24    227.07 o 
   1   7   3     2494.17     2487.07     33.97 o 
   2   7   3     4551.11     4926.28     53.79 o 
   3   7   3      144.69      147.64      6.36 o 
   4   7   3     1264.93     1217.42     17.82 o 
   5   7   3     2545.56     2511.57     45.28 o 
   6   7   3      239.88      235.79     25.30 o 
   9   7   3        2.48      -18.71     20.41 o 
  10   7   3      106.52      139.55     33.27 o 
  11   7   3       33.50       71.74     35.34 o 
   1   8   3     2219.89     2314.39     41.88 o 
   2   8   3     2851.11     2961.74     40.91 o 
   3   8   3      709.02      729.07     15.16 o 
   4   8   3     1557.00     1533.72     21.13 o 
   5   8   3      527.58      550.95     14.57 o 
   6   8   3       53.50       35.50     15.73 o 
   7   8   3      421.44      374.65     28.06 o 
   8   8   3      167.99      238.61     28.01 o 
   9   8   3        8.19      -11.43     21.26 o 
  10   8   3       65.72       89.76     29.17 o 
  11   8   3      163.92      314.76     41.98 o 
   0   9   3     2711.30     2585.71     65.05 o 
   1   9   3      164.54      183.95     11.50 o 
   2   9   3     3071.79     3249.35     53.00 o 
   3   9   3     5525.56     5697.21     83.12 o 
   4   9   3      602.43      620.79     16.15 o 
   5   9   3      423.78      442.23     13.11 o 
   6   9   3      601.61      589.56     22.62 o 
   7   9   3       28.93        5.08     11.76 o 
   8   9   3       49.24       61.17     22.80 o 
   9   9   3       42.23       60.63     25.03 o 
  10   9   3       62.76       48.31     29.71 o 
   1  10   3      232.45      248.26     13.58 o 
   2  10   3      693.17      676.87     15.57 o 
   3  10   3      214.61      171.38      8.11 o 
   4  10   3       93.00       98.29     11.84 o 
   5  10   3      810.51      856.28     19.69 o 
   6  10   3       35.40       38.74      9.39 o 
   7  10   3       97.85       92.17     12.07 o 
   8  10   3      879.27      796.95     29.15 o 
   0  11   3      802.22      832.15     31.88 o 
   1  11   3     1968.80     1950.04     39.21 o 
   2  11   3       81.90       69.05      7.31 o 
   3  11   3      495.91      548.62     11.04 o 
   4  11   3      205.34      170.27      9.92 o 
   5  11   3      239.05      232.30     14.15 o 
   6  11   3      129.81      153.77     14.86 o 
   7  11   3      188.29      198.56     19.23 o 
   8  11   3       25.48       19.11     14.21 o 
   9  11   3      642.83      658.11     38.42 o 
  10  11   3       45.54       96.03     27.37 o 
   1  12   3      579.87      552.35     32.10 o 
   2  12   3      167.84      140.30     11.97 o 
   3  12   3     2272.46     2156.91     27.72 o 
   4  12   3       61.49       64.85     10.24 o 
   5  12   3       25.32       20.68      8.50 o 
   6  12   3      121.38      122.05     16.04 o 
   7  12   3     1085.81     1068.95     40.52 o 
   8  12   3      118.98       90.60     16.56 o 
   9  12   3      191.99      177.87     29.55 o 
  10  12   3       20.27      -23.91     24.82 o 
   0  13   3     2156.46     2134.59     61.48 o 
   1  13   3      645.06      677.26     21.31 o 
   2  13   3      107.84       91.22     11.47 o 
   3  13   3      351.78      307.64     16.95 o 
   4  13   3     2654.35     2545.28     64.99 o 
   5  13   3      310.87      273.84     16.14 o 
   6  13   3       87.59       89.17     15.08 o 
   7  13   3      381.76      344.45     20.90 o 
   8  13   3       15.58       17.88     14.24 o 
   9  13   3       20.38       21.55     16.03 o 
  10  13   3       71.19      140.77     29.33 o 
   1  14   3      888.13      892.85     45.22 o 
   2  14   3     1316.89     1194.56     30.78 o 
   3  14   3      142.82      150.42     10.16 o 
   4  14   3       48.45       30.59     11.25 o 
   5  14   3      246.86      236.59     17.01 o 
   6  14   3      483.53      480.50     22.58 o 
   7  14   3      244.38      218.93     20.66 o 
   8  14   3      134.12      132.31     18.86 o 
   9  14   3       38.13       22.50     17.72 o 
  10  14   3       81.75      135.88     30.72 o 
   0  15   3      255.93      290.37     22.37 o 
   1  15   3      240.34      218.10     15.46 o 
   2  15   3      202.55      191.05     14.60 o 
   3  15   3      125.30      110.21     10.57 o 
   4  15   3      174.87      194.22     25.59 o 
   5  15   3     1402.45     1490.29     76.15 o 
   6  15   3      493.53      444.84     22.76 o 
   7  15   3      294.31      307.54     22.09 o 
   8  15   3       32.32       -0.54     15.76 o 
   9  15   3        0.54      -35.51     23.67 o 
   1  16   3      482.76      422.40     19.14 o 
   2  16   3       13.40        1.46      9.74 o 
   3  16   3     1100.76     1104.08     23.70 o 
   4  16   3       98.06      124.85     25.64 o 
   5  16   3      842.91      823.01     29.06 o 
   6  16   3      326.09      321.45     21.05 o 
   7  16   3      281.20      319.74     24.53 o 
   8  16   3      156.13      196.11     32.92 o 
   9  16   3       54.96       72.82     39.80 o 
   0  17   3     1099.74      964.95     42.19 o 
   1  17   3       16.02       15.44     16.23 o 
   2  17   3      353.60      329.90     18.94 o 
   3  17   3      367.38      374.72     19.34 o 
   4  17   3      493.21      470.57     17.32 o 
   5  17   3     1707.96     1696.55     43.08 o 
   6  17   3      298.40      312.26     21.02 o 
   7  17   3       98.72      115.37     18.73 o 
   8  17   3       93.38       78.96     20.57 o 
   9  17   3        3.08       17.83     19.70 o 
   1  18   3      176.55      203.05     17.94 o 
   2  18   3      849.01      892.84     29.27 o 
   3  18   3      434.86      388.05     20.53 o 
   4  18   3      594.46      618.79     28.81 o 
   5  18   3      729.25      723.69     28.44 o 
   6  18   3       32.48       39.77     15.33 o 
   7  18   3       10.34       20.83     16.30 o 
   8  18   3       36.69       40.65     18.54 o 
   9  18   3        4.91       -7.15     19.10 o 
   0  19   3      634.70      688.88     35.71 o 
   1  19   3      489.94      465.23     21.68 o 
   2  19   3      145.52      174.34     44.21 o 
   3  19   3       52.49       62.78     14.67 o 
   4  19   3      153.34      149.65     19.11 o 
   5  19   3       57.44       37.93     19.87 o 
   6  19   3      101.60      135.15     18.73 o 
   7  19   3       72.70       63.72     22.80 o 
   8  19   3       41.10       58.38     19.39 o 
   1  20   3       55.25       59.96     15.01 o 
   2  20   3      193.35      192.54     19.24 o 
   3  20   3      317.08      308.43     20.66 o 
   4  20   3      135.40       97.72     19.61 o 
   5  20   3       23.39       20.39     15.39 o 
   6  20   3       72.51       53.55     17.54 o 
   7  20   3       51.46       64.84     19.24 o 
   8  20   3        7.93        3.81     17.37 o 
   0  21   3     1120.75     1091.95     47.99 o 
   1  21   3      304.55      311.03     21.43 o 
   2  21   3      220.70      269.48     21.92 o 
   3  21   3      207.94      179.09     20.02 o 
   4  21   3      324.15      322.66     20.87 o 
   5  21   3      185.10      206.92     22.32 o 
   6  21   3      571.52      559.28     27.20 o 
   7  21   3      138.10      115.92     21.14 o 
   8  21   3        9.85      -10.09     19.72 o 
   1  22   3      156.55      141.44     19.31 o 
   2  22   3      717.52      672.06     27.83 o 
   3  22   3      345.22      324.11     20.58 o 
   4  22   3      284.37      305.02     24.84 o 
   5  22   3        8.71       -3.11     16.58 o 
   6  22   3       35.26       45.71     18.04 o 
   7  22   3        3.18       -9.89     18.62 o 
   0  23   3       40.13       12.97     20.67 o 
   1  23   3      400.03      400.94     23.89 o 
   2  23   3      672.15      687.85     29.07 o 
   3  23   3       51.08       60.18     15.74 o 
   4  23   3       54.35       33.27     21.87 o 
   5  23   3      184.28      176.24     28.94 o 
   6  23   3      174.97      177.84     23.67 o 
   7  23   3       27.80       44.21     20.68 o 
   1  24   3      293.14      335.26     23.58 o 
   2  24   3       98.29      129.11     40.33 o 
   3  24   3      526.93      615.90     28.53 o 
   4  24   3      189.67      176.80     21.49 o 
   5  24   3       64.41       53.76     19.80 o 
   6  24   3       21.67       19.32     19.36 o 
   7  24   3       18.14      -10.44     20.48 o 
   0  25   3      228.70      225.16     32.04 o 
   1  25   3      202.26      239.28     39.27 o 
   2  25   3      192.34      225.94     24.82 o 
   3  25   3       11.06       23.38     17.05 o 
   4  25   3        8.89      -21.58     18.33 o 
   5  25   3        2.51      -15.49     17.25 o 
   6  25   3       24.45       14.58     19.33 o 
   1  26   3      204.34      171.44     22.61 o 
   2  26   3       93.45       90.58     24.79 o 
   3  26   3       73.33       56.83     30.13 o 
   4  26   3       78.66       57.24     18.55 o 
   5  26   3      110.87      105.14     22.80 o 
   0  27   3       19.72        3.56     24.76 o 
   1  27   3      285.51      258.19     24.09 o 
   2  27   3      166.65      166.63     23.56 o 
   3  27   3      111.85       90.29     20.25 o 
   4  27   3       41.82       65.18     20.28 o 
   5  27   3        4.23       13.52     22.93 o 
   1  28   3      136.41      136.03     34.49 o 
   2  28   3        6.23        5.68     23.17 o 
   3  28   3       44.53       33.72     22.37 o 
   4  28   3       30.85       37.26     20.17 o 
   0  29   3       44.41       65.74     27.53 o 
   1  29   3      186.43      198.14     25.36 o 
   2  29   3       21.94       25.44     26.17 o 
   3  29   3        1.89       26.59     21.02 o 
   1  30   3        8.10        9.20     18.34 o 
   0   0   4     3480.21     3464.30     53.23 o 
   2   0   4     1658.75     1631.52     23.47 o 
   4   0   4      847.69      888.58     31.19 o 
   6   0   4     1740.54     1807.35     52.03 o 
   1   1   4      175.07      181.95      5.95 o 
   2   1   4        4.04        2.85      2.74 o 
   3   1   4      175.65      163.53     14.00 o 
   4   1   4      933.98      942.69     27.66 o 
   5   1   4       42.30       48.28      8.47 o 
   6   1   4      680.61      662.44     20.36 o 
   7   1   4      190.38      194.95     13.80 o 
   0   2   4     4064.86     4374.77     55.36 o 
   1   2   4     2602.24     2599.00     24.91 o 
   2   2   4     1673.63     1800.09     20.52 o 
   3   2   4      588.62      584.66     10.06 o 
   4   2   4        9.99        5.29      6.45 o 
   5   2   4     1002.29      976.98     24.10 o 
   6   2   4       38.04       47.79     16.95 o 
   7   2   4     1265.58     1276.50     30.31 o 
   8   2   4      642.12      638.44     33.21 o 
   1   3   4     3210.01     3302.39     30.86 o 
   2   3   4      439.82      496.05      8.94 o 
   3   3   4     2710.16     3128.13     32.78 o 
   4   3   4      981.34     1011.23     19.96 o 
   5   3   4      162.71      150.29     14.53 o 
   6   3   4       97.28      123.07     12.21 o 
   7   3   4     1915.55     1879.41     57.98 o 
   8   3   4      745.85      731.87     35.45 o 
   0   4   4     7480.98     7412.07     89.46 o 
   1   4   4     2930.80     2943.98     30.73 o 
   2   4   4      882.21      926.51     13.18 o 
   3   4   4     1885.43     2010.48     23.43 o 
   4   4   4     2752.08     2815.72     39.97 o 
   5   4   4      697.19      731.91     21.18 o 
   6   4   4      134.11      156.29     15.94 o 
   8   4   4       38.25       73.87     20.30 o 
   1   5   4     1547.82     1660.16     30.53 o 
   2   5   4     1501.98     1360.70     17.25 o 
   3   5   4     1337.95     1427.04     20.12 o 
   4   5   4      303.27      327.51     10.23 o 
   5   5   4      765.59      714.23     20.81 o 
   6   5   4      348.32      314.65     18.55 o 
  11   5   4       17.90       49.53     36.56 o 
   0   6   4    12293.25    12870.43    182.06 o 
   1   6   4     3452.27     3574.69     36.85 o 
   2   6   4     3142.65     3064.92     32.55 o 
   3   6   4     1800.16     1804.43     24.98 o 
   4   6   4       93.86      137.40     12.01 o 
   5   6   4      545.57      518.56     14.43 o 
   6   6   4       64.22       61.59     15.81 o 
  11   6   4       34.42       56.70     39.43 o 
   1   7   4     1124.84     1146.51     17.70 o 
   2   7   4     2081.29     2021.55     26.22 o 
   3   7   4     1430.27     1541.49     21.77 o 
   4   7   4      355.14      345.10     14.78 o 
   5   7   4      987.20      979.97     21.32 o 
   6   7   4      572.21      555.39     21.42 o 
  10   7   4       64.98       81.36     34.38 o 
   0   8   4      434.09      445.89     15.03 o 
   1   8   4     1616.33     1753.15     38.73 o 
   2   8   4      265.17      252.36     11.97 o 
   3   8   4      974.05      992.87     22.01 o 
   4   8   4      337.79      330.58      9.63 o 
   5   8   4      385.81      410.99     17.75 o 
   6   8   4     1996.90     1880.35     42.90 o 
   7   8   4      293.71      289.59     18.50 o 
   1   9   4     2596.91     2744.35     39.56 o 
   2   9   4     1224.11     1193.59     25.60 o 
   3   9   4      914.29      926.78     18.56 o 
   4   9   4      983.66     1027.49     17.26 o 
   5   9   4      212.21      201.06     11.59 o 
   6   9   4      427.53      434.69     20.39 o 
   7   9   4      175.37      216.61     18.95 o 
   8   9   4      137.52      124.30     23.59 o 
   9   9   4       96.33      134.24     26.25 o 
   0  10   4     5317.46     5624.03    128.07 o 
   1  10   4      207.83      222.90     10.02 o 
   2  10   4      462.07      476.39     13.27 o 
   3  10   4      622.96      642.53     15.60 o 
   4  10   4      292.09      290.51     15.51 o 
   5  10   4      307.73      283.83     16.28 o 
   6  10   4      298.16      294.42     17.93 o 
   7  10   4       57.33       64.52     14.08 o 
   8  10   4      251.59      286.24     30.88 o 
   9  10   4       55.98       53.83     23.81 o 
  10  10   4       15.31       -6.11     25.24 o 
   1  11   4     1540.08     1586.11     27.18 o 
   2  11   4     1096.20     1139.95     46.44 o 
   3  11   4     2009.47     1972.70     32.76 o 
   4  11   4       68.06       61.12     12.39 o 
   5  11   4       78.63       75.59     12.44 o 
   6  11   4        9.34        7.73     11.72 o 
   7  11   4      223.37      253.79     42.46 o 
   8  11   4      407.00      364.54     23.06 o 
   9  11   4       13.67       38.26     22.53 o 
  10  11   4       30.49       26.09     24.29 o 
   0  12   4      356.28      359.77     21.52 o 
   1  12   4      735.81      722.47     17.62 o 
   2  12   4      347.53      363.34     12.53 o 
   3  12   4      856.74      847.38     19.33 o 
   4  12   4       95.25       77.08     12.62 o 
   5  12   4     1215.13     1126.48     31.90 o 
   6  12   4     1013.95     1006.59     31.12 o 
   7  12   4      206.07      248.08     21.08 o 
   8  12   4       44.19       34.20     15.23 o 
   9  12   4       28.11       -9.51     21.42 o 
  10  12   4       50.23       60.26     26.41 o 
   1  13   4      513.83      493.42     23.81 o 
   2  13   4     1525.03     1494.40     27.91 o 
   3  13   4      117.85      120.41     11.79 o 
   4  13   4      485.75      441.66     19.17 o 
   5  13   4       52.07       35.71     15.01 o 
   6  13   4      248.91      256.14     31.75 o 
   7  13   4       79.14       88.00     17.18 o 
   8  13   4      131.91      150.30     19.67 o 
   9  13   4       40.54       34.33     18.64 o 
  10  13   4       19.01       30.72     27.21 o 
   0  14   4     1015.97     1032.81     39.17 o 
   1  14   4       84.07       63.48     11.46 o 
   2  14   4      295.62      289.00     12.36 o 
   3  14   4        5.89       10.91      7.63 o 
   4  14   4       57.89       54.39     12.76 o 
   5  14   4      261.93      265.90     25.38 o 
   6  14   4      345.99      294.51     19.69 o 
   7  14   4       33.21       20.61     14.53 o 
   8  14   4       71.18       43.28     16.94 o 
   9  14   4       41.29       25.20     18.12 o 
   1  15   4      609.36      608.68     52.05 o 
   2  15   4      275.23      287.39     13.12 o 
   3  15   4      407.16      431.86     15.12 o 
   4  15   4      649.96      661.77     24.84 o 
   5  15   4      732.22      700.42     26.07 o 
   6  15   4      185.89      177.31     19.13 o 
   7  15   4       64.16       42.84     14.96 o 
   8  15   4       67.54       87.63     32.20 o 
   9  15   4       51.16       48.67     19.86 o 
   0  16   4      499.13      477.21     28.48 o 
   1  16   4      181.96      186.66     16.74 o 
   2  16   4      135.78      113.91     11.48 o 
   3  16   4      529.61      523.24     20.51 o 
   4  16   4      143.74      148.90     39.67 o 
   5  16   4     1473.66     1435.73     38.96 o 
   6  16   4       91.44      117.88     18.08 o 
   7  16   4      660.67      681.47     28.32 o 
   8  16   4       11.06       32.84     20.86 o 
   9  16   4       30.08       30.98     19.96 o 
   1  17   4      341.97      331.92     18.43 o 
   2  17   4     1840.77     1680.31     41.39 o 
   3  17   4      695.14      711.85     26.59 o 
   4  17   4      704.37      675.72     51.26 o 
   5  17   4       51.62       33.82     13.70 o 
   6  17   4      449.68      428.19     29.17 o 
   7  17   4       93.65      111.41     18.53 o 
   8  17   4       63.82       93.62     36.40 o 
   9  17   4       28.07        5.05     33.82 o 
   0  18   4      504.12      435.97     29.17 o 
   1  18   4      791.65      731.91     29.84 o 
   2  18   4      486.05      489.23     41.93 o 
   3  18   4      358.78      354.47     20.34 o 
   4  18   4     1134.16     1141.08     35.39 o 
   5  18   4      206.63      190.25     34.57 o 
   6  18   4      324.41      320.47     23.20 o 
   7  18   4       94.09      102.29     20.15 o 
   8  18   4       36.93       47.66     18.21 o 
   1  19   4      681.57      639.18     26.20 o 
   2  19   4       48.87       53.84     22.93 o 
   3  19   4      679.84      628.05     26.36 o 
   4  19   4      299.62      302.62     21.24 o 
   5  19   4       21.59        4.98     14.68 o 
   6  19   4       12.58       28.85     15.27 o 
   7  19   4      161.53      193.89     28.22 o 
   8  19   4       47.19       52.40     28.62 o 
   0  20   4      605.35      555.60     34.01 o 
   1  20   4       61.00       66.42     15.51 o 
   2  20   4      184.84      205.08     30.37 o 
   3  20   4       66.68       83.28     27.45 o 
   4  20   4      314.25      337.68     22.77 o 
   5  20   4      137.05      147.17     19.43 o 
   6  20   4       51.83       54.88     23.89 o 
   7  20   4       85.59       70.70     20.08 o 
   8  20   4       11.52       47.01     19.34 o 
   1  21   4      233.97      209.85     20.06 o 
   2  21   4        7.13       -0.21     12.79 o 
   3  21   4       33.19       33.33     14.47 o 
   4  21   4      258.96      280.80     23.24 o 
   5  21   4       35.89       17.03     16.25 o 
   6  21   4       31.43       51.71     18.49 o 
   7  21   4       21.57       50.37     20.06 o 
   8  21   4       49.92       31.33     21.04 o 
   0  22   4      873.10      806.85     43.36 o 
   1  22   4       62.49       62.41     22.53 o 
   2  22   4       35.77       29.67     14.80 o 
   3  22   4      124.25      141.54     40.31 o 
   4  22   4      732.29      699.38     30.12 o 
   5  22   4        9.74        1.97     15.98 o 
   6  22   4       77.72       88.27     34.86 o 
   7  22   4       71.80       60.93     20.25 o 
   1  23   4       92.64       93.54     17.33 o 
   2  23   4      269.85      279.76     23.89 o 
   3  23   4       37.98       25.26     15.91 o 
   4  23   4        4.60        2.78     23.97 o 
   5  23   4       96.00       76.28     18.96 o 
   6  23   4       29.34       25.58     18.12 o 
   7  23   4      132.61      136.27     34.73 o 
   0  24   4       90.44       83.11     24.66 o 
   1  24   4      260.59      298.33     24.32 o 
   2  24   4       60.17       53.61     16.65 o 
   3  24   4      136.22      136.23     19.88 o 
   4  24   4        7.64      -10.11     20.41 o 
   5  24   4      252.17      271.52     26.36 o 
   6  24   4       14.55       -8.19     18.07 o 
   1  25   4        2.40      -15.90     14.71 o 
   2  25   4       28.36        9.44     21.04 o 
   3  25   4       86.04      105.49     19.48 o 
   4  25   4       41.16       16.20     25.48 o 
   5  25   4       14.60        5.74     18.55 o 
   6  25   4       37.86       30.32     57.87 o 
   0  26   4      269.97      276.28     36.19 o 
   1  26   4       63.32       63.62     17.72 o 
   2  26   4      258.82      280.95     25.48 o 
   3  26   4       11.96        3.75     16.43 o 
   4  26   4       27.23       36.80     19.02 o 
   5  26   4      100.91      138.20     24.05 o 
   1  27   4       50.37       50.57     18.86 o 
   2  27   4       10.38       -7.50     17.26 o 
   3  27   4       82.24       84.41     32.23 o 
   4  27   4       75.25       60.99     21.20 o 
   0  28   4      171.09      151.93     33.00 o 
   1  28   4      119.79      132.13     21.53 o 
   2  28   4        0.30      -21.61     18.11 o 
   3  28   4       14.62       14.91     19.71 o 
   1  29   4       16.59        5.54     19.28 o 
   2  29   4        2.68       -9.18     20.97 o 
   2   0   5     1602.47     1710.61     33.80 o 
   4   0   5      574.51      595.88     27.90 o 
   6   0   5     1398.86     1346.40     45.54 o 
   0   1   5     3969.39     4064.06     52.58 o 
   1   1   5      577.14      591.12      9.94 o 
   2   1   5     2172.16     2257.95     23.15 o 
   3   1   5      470.03      462.93      8.23 o 
   4   1   5     2404.20     2438.60     35.78 o 
   5   1   5      424.29      380.01     16.21 o 
   6   1   5       20.61       17.48      9.74 o 
   7   1   5      326.41      305.43     18.31 o 
   8   1   5      103.31      123.18     21.15 o 
   1   2   5     1422.88     1417.87     16.19 o 
   2   2   5     1487.44     1579.98     17.88 o 
   3   2   5     1401.42     1413.71     18.27 o 
   4   2   5      881.80      890.16     17.72 o 
   5   2   5      138.27      154.80     19.34 o 
   6   2   5      604.94      591.74     20.13 o 
   7   2   5      344.95      310.25     17.05 o 
   8   2   5      560.47      550.18     30.77 o 
   0   3   5      825.07     1008.59     18.25 o 
   1   3   5     2082.15     2110.83     21.93 o 
   2   3   5      279.32      276.96      7.49 o 
   3   3   5     1405.24     1508.85     19.46 o 
   4   3   5      471.42      468.53     11.39 o 
   5   3   5      615.72      625.03     18.29 o 
   6   3   5      270.30      245.57     16.87 o 
   7   3   5      369.37      351.77     22.69 o 
   8   3   5      163.46      192.43     25.67 o 
   1   4   5      172.61      168.81      5.74 o 
   2   4   5     2047.55     2239.68     25.91 o 
   3   4   5     1696.24     1760.04     21.87 o 
   4   4   5      460.26      470.26     10.38 o 
   5   4   5      290.14      297.89     11.40 o 
   6   4   5      256.77      256.21     14.97 o 
   7   4   5      629.55      562.29     31.78 o 
   8   4   5      492.91      524.67     32.42 o 
   0   5   5      902.21      827.72     16.72 o 
   1   5   5      686.42      716.54     11.82 o 
   2   5   5     5261.02     5543.14     54.41 o 
   3   5   5      644.44      665.05     11.88 o 
   4   5   5      509.41      506.82     10.75 o 
   5   5   5      233.57      218.08      9.63 o 
   6   5   5      184.36      209.84     12.03 o 
   7   5   5      462.26      481.04     30.08 o 
   8   5   5      222.61      231.01     27.16 o 
   1   6   5     1022.03     1031.29     21.78 o 
   2   6   5     4725.25     4855.77     48.92 o 
   3   6   5      793.68      904.26     14.47 o 
   4   6   5      176.38      174.52      7.62 o 
   5   6   5       31.64       29.19      6.51 o 
   6   6   5       13.38       17.93      7.28 o 
   7   6   5      154.65      239.99     17.47 o 
   8   6   5      296.02      367.58     29.60 o 
   9   6   5       98.57      146.56     29.12 o 
   0   7   5      147.46      160.86     26.20 o 
   1   7   5     1964.57     1979.78     23.94 o 
   2   7   5     1432.88     1437.44     20.01 o 
   3   7   5     1344.91     1396.07     19.26 o 
   4   7   5     2710.45     2819.35     32.27 o 
   5   7   5      164.66      172.62     11.19 o 
   6   7   5       68.77       97.51     24.26 o 
   7   7   5     2909.22     3075.04     82.32 o 
   8   7   5       19.03       24.70     13.42 o 
   9   7   5      346.34      370.77     32.58 o 
   1   8   5      187.20      187.24      8.15 o 
   2   8   5     2691.08     2783.84     31.69 o 
   3   8   5     1308.37     1279.61     18.34 o 
   4   8   5      155.96      152.95      8.32 o 
   5   8   5      301.65      296.93     12.60 o 
   6   8   5      147.89      173.60     22.05 o 
   7   8   5      515.34      480.30     22.22 o 
   8   8   5      123.71      180.04     25.40 o 
   9   8   5      118.62      175.79     29.55 o 
   0   9   5     2412.37     2381.08     44.90 o 
   1   9   5      246.62      248.46      9.08 o 
   2   9   5      401.94      444.85     11.85 o 
   3   9   5      217.17      207.59      8.97 o 
   4   9   5      353.99      358.37     10.88 o 
   5   9   5      161.95      178.75     12.03 o 
   6   9   5      213.91      251.78     18.74 o 
   7   9   5       83.55       68.63     14.44 o 
   8   9   5      243.13      304.08     30.88 o 
   1  10   5      162.84      181.25      8.81 o 
   2  10   5     1160.59     1259.71     23.78 o 
   3  10   5     1244.04     1248.29     24.86 o 
   4  10   5      588.61      573.32     13.51 o 
   5  10   5      301.63      291.90     17.87 o 
   6  10   5      222.76      202.81     17.67 o 
   7  10   5      130.74      121.78     28.91 o 
   8  10   5       51.99       72.27     22.80 o 
   0  11   5     1819.33     1810.97     38.14 o 
   1  11   5      381.41      371.98     11.23 o 
   2  11   5      562.01      571.66     15.74 o 
   3  11   5      488.52      489.31     14.95 o 
   4  11   5      353.56      354.85     16.37 o 
   5  11   5     1090.21     1108.79     31.20 o 
   6  11   5      105.06      107.08     23.86 o 
   7  11   5      182.69      193.10     19.41 o 
   8  11   5        8.36        5.00     15.44 o 
   9  11   5       16.13       14.45     21.04 o 
   1  12   5      635.14      641.35     22.01 o 
   2  12   5      531.11      552.75     16.00 o 
   3  12   5      803.52      807.44     19.21 o 
   4  12   5     1389.69     1341.74     37.01 o 
   5  12   5      557.08      547.31     22.34 o 
   6  12   5      238.59      210.31     19.10 o 
   7  12   5     1420.40     1362.70     38.89 o 
   8  12   5      161.45      217.53     52.74 o 
   9  12   5      148.46      186.16     29.60 o 
   0  13   5     1062.58     1071.32     28.29 o 
   1  13   5      153.90      147.10     11.12 o 
   2  13   5      410.36      398.66     13.98 o 
   3  13   5      125.27      125.02     17.12 o 
   4  13   5      275.57      273.83     17.51 o 
   5  13   5      384.62      318.92     19.44 o 
   6  13   5      216.66      200.17     18.91 o 
   7  13   5      225.44      205.74     21.52 o 
   8  13   5       10.99       25.69     16.33 o 
   9  13   5       22.85       14.40     24.18 o 
   1  14   5      170.27      176.78     21.74 o 
   2  14   5      883.51      890.25     20.95 o 
   3  14   5      238.03      244.73     17.23 o 
   4  14   5      402.27      371.23     19.66 o 
   5  14   5       90.08       91.76     16.47 o 
   6  14   5       85.48       75.13     15.20 o 
   7  14   5       81.89       61.97     16.51 o 
   8  14   5      157.95      188.37     38.02 o 
   9  14   5       28.23       17.56     17.57 o 
   0  15   5      208.91      211.72     20.35 o 
   1  15   5      503.05      468.89     15.98 o 
   2  15   5      200.08      209.67     25.02 o 
   3  15   5       95.61       93.28     10.82 o 
   4  15   5      358.59      359.80     20.30 o 
   5  15   5      255.41      295.85     21.44 o 
   6  15   5       58.95       42.93     15.18 o 
   7  15   5      109.82      147.45     28.72 o 
   8  15   5       70.07       56.45     18.44 o 
   9  15   5        2.18        9.67     18.49 o 
   1  16   5      192.06      195.61     20.50 o 
   2  16   5       65.31       55.50     15.99 o 
   3  16   5     3403.21     3439.45     96.30 o 
   4  16   5       63.60       44.89     22.40 o 
   5  16   5       21.12       18.40     13.68 o 
   6  16   5      114.01      136.20     18.39 o 
   7  16   5       33.86       31.03     16.00 o 
   8  16   5       17.90       31.33     17.98 o 
   9  16   5       92.53       98.99     22.12 o 
   0  17   5      500.95      471.90     29.44 o 
   1  17   5      116.48      138.60     13.10 o 
   2  17   5      668.84      672.80     19.80 o 
   3  17   5     1910.48     1904.24     45.86 o 
   4  17   5     1213.89     1133.53     42.51 o 
   5  17   5      479.40      509.21     25.45 o 
   6  17   5     1056.14      999.93     41.45 o 
   7  17   5       42.05       72.41     17.88 o 
   8  17   5       19.90       40.01     22.16 o 
   1  18   5       87.74       89.22     11.95 o 
   2  18   5      721.43      710.40     21.06 o 
   3  18   5      537.30      541.67     24.33 o 
   4  18   5      171.30      171.96     19.70 o 
   5  18   5      128.71      136.59     18.81 o 
   6  18   5       13.54       16.08     16.14 o 
   7  18   5       39.45       50.56     16.87 o 
   8  18   5      126.15      178.29     39.80 o 
   0  19   5      437.82      431.30     31.30 o 
   1  19   5      382.27      396.98     21.81 o 
   2  19   5      165.24      162.96     14.23 o 
   3  19   5      410.06      394.53     21.21 o 
   4  19   5      143.84      143.13     18.32 o 
   5  19   5       20.23        3.87     14.72 o 
   6  19   5      230.35      277.33     25.28 o 
   7  19   5       79.61       59.78     18.41 o 
   8  19   5        0.27        0.65     19.54 o 
   1  20   5        5.52      -10.06     16.31 o 
   2  20   5       67.29       61.23     22.57 o 
   3  20   5      174.91      165.93     19.10 o 
   4  20   5       25.83       31.69     14.27 o 
   5  20   5        4.68        4.56     14.64 o 
   6  20   5       22.66       19.29     17.26 o 
   7  20   5       12.38       41.55     20.43 o 
   0  21   5        6.18       26.68     19.82 o 
   1  21   5       70.48      104.29     17.15 o 
   2  21   5        0.19       -4.71     12.90 o 
   3  21   5      146.49      134.22     19.31 o 
   4  21   5       20.20       17.11     14.99 o 
   5  21   5       62.40       45.10     16.30 o 
   6  21   5        8.09       11.63     17.92 o 
   7  21   5        6.82        4.09     19.87 o 
   1  22   5       27.91       17.40     14.18 o 
   2  22   5      513.37      478.79     28.67 o 
   3  22   5       28.26        5.82     15.16 o 
   4  22   5      100.75       86.94     19.17 o 
   5  22   5       37.18       37.43     17.79 o 
   6  22   5      224.29      248.99     26.71 o 
   7  22   5        2.89       20.50     20.62 o 
   0  23   5      281.70      276.23     34.17 o 
   1  23   5       39.87       13.03     15.11 o 
   2  23   5      117.95       99.41     27.02 o 
   3  23   5       10.55        7.39     15.44 o 
   4  23   5       10.07       -1.44     16.94 o 
   5  23   5       68.12       95.00     34.36 o 
   6  23   5       74.61       85.74     26.92 o 
   1  24   5        2.57        9.61     15.18 o 
   2  24   5       18.83       21.08     15.78 o 
   3  24   5       64.39       70.71     19.01 o 
   4  24   5       96.14      100.69     21.27 o 
   5  24   5       35.37       15.48     17.75 o 
   6  24   5       16.82       40.69     38.26 o 
   0  25   5       38.86       35.55     25.45 o 
   1  25   5      222.24      240.39     38.90 o 
   2  25   5      101.49       59.95     19.72 o 
   3  25   5       60.00       32.02     17.11 o 
   4  25   5       21.26       11.45     18.39 o 
   5  25   5       56.06       53.99     20.22 o 
   1  26   5       19.55       14.15     23.57 o 
   2  26   5        3.58       -3.82     21.81 o 
   3  26   5       60.63       76.53     19.81 o 
   4  26   5       26.99       33.02     19.16 o 
   0  27   5      164.27      190.99     34.91 o 
   1  27   5      129.87      156.60     22.97 o 
   2  27   5       45.70       41.15     19.15 o 
   3  27   5       25.47       24.16     17.41 o 
   4  27   5       61.59       44.39     21.44 o 
   1  28   5       16.18       17.75     19.57 o 
   2  28   5       49.79       45.67     19.90 o 
   3  28   5       43.16       30.45     19.52 o 
   0  29   5       59.07       67.54     30.77 o 
   1  29   5       77.53       84.43     20.70 o 
   0   0   6     4775.64     4739.44    111.38 o 
   2   0   6     1907.15     2055.52     42.09 o 
   4   0   6      480.04      438.11     18.57 o 
   6   0   6     1155.46     1210.14     44.37 o 
   1   1   6     3142.01     3123.39     30.47 o 
   2   1   6      733.78      774.40     13.99 o 
   3   1   6       24.43       35.70      5.80 o 
   4   1   6      317.32      339.18     11.20 o 
   5   1   6       47.19       59.61     10.84 o 
   6   1   6      291.00      287.71     16.08 o 
   7   1   6      496.13      416.52     22.35 o 
   8   1   6       40.16       48.52     18.44 o 
   0   2   6     2556.48     2545.43     36.64 o 
   1   2   6      306.55      297.20      7.04 o 
   2   2   6       88.29       89.42      5.07 o 
   3   2   6      239.15      242.21      8.25 o 
   4   2   6      157.86      160.15      9.21 o 
   5   2   6      201.50      214.84     10.37 o 
   6   2   6       73.22       70.59     12.02 o 
   7   2   6      293.52      320.30     17.57 o 
   8   2   6      261.89      293.08     29.28 o 
   1   3   6      144.36      133.24      8.90 o 
   2   3   6       68.54       58.91      5.45 o 
   3   3   6      133.88      138.39      6.87 o 
   4   3   6      316.94      327.47      9.99 o 
   5   3   6      125.61      157.65     19.98 o 
   6   3   6       41.60       44.06     11.33 o 
   7   3   6     1430.87     1438.36     35.78 o 
   8   3   6      661.16      732.77     38.00 o 
   0   4   6      266.24      275.25     10.09 o 
   1   4   6     3084.91     3094.15     31.07 o 
   2   4   6      662.12      639.76     11.72 o 
   3   4   6       86.68       88.12      7.08 o 
   4   4   6      129.58      139.63     16.08 o 
   5   4   6      200.93      228.22     11.17 o 
   6   4   6      244.63      238.20     20.03 o 
   7   4   6      468.26      498.57     30.93 o 
   8   4   6       66.17       71.37     21.52 o 
   1   5   6     2127.83     2205.02     24.08 o 
   2   5   6      698.58      661.79     12.22 o 
   3   5   6     1389.20     1374.49     22.12 o 
   4   5   6      665.09      642.74     12.69 o 
   5   5   6      927.74      910.03     18.20 o 
   6   5   6      866.65      826.25     25.34 o 
   7   5   6        2.33       -3.77     17.22 o 
   8   5   6      441.12      420.56     32.15 o 
   0   6   6     6705.87     6763.95     85.69 o 
   1   6   6     1014.24      964.72     15.16 o 
   2   6   6      585.31      554.98     11.44 o 
   3   6   6      185.06      215.32     13.15 o 
   4   6   6      207.27      199.15      8.38 o 
   5   6   6      293.74      290.35     11.78 o 
   6   6   6      203.35      230.64     13.40 o 
   7   6   6      165.98      171.22     25.88 o 
   8   6   6      124.05      127.59     25.35 o 
   9   6   6       35.13       15.52     23.17 o 
   1   7   6      730.14      790.02     13.76 o 
   2   7   6      219.14      216.94      8.10 o 
   3   7   6     1316.99     1364.37     19.78 o 
   4   7   6      165.04      173.19      8.63 o 
   5   7   6      766.18      736.28     14.62 o 
   6   7   6      311.74      322.34     12.71 o 
   7   7   6      351.32      379.22     30.08 o 
   8   7   6      226.07      279.47     31.41 o 
   9   7   6      223.02      280.64     33.64 o 
   0   8   6     1430.75     1528.95     32.88 o 
   1   8   6     1005.04      985.99     16.03 o 
   2   8   6     1286.73     1263.29     18.81 o 
   3   8   6      527.17      570.46     14.73 o 
   4   8   6       13.30       -1.10      5.89 o 
   5   8   6       28.84       18.26      7.71 o 
   6   8   6     1006.45     1040.30     25.40 o 
   7   8   6      525.03      520.47     35.50 o 
   8   8   6       53.94       72.59     23.59 o 
   9   8   6       20.43       -4.41     25.35 o 
   1   9   6      291.99      278.30     10.15 o 
   2   9   6      440.84      414.15     10.70 o 
   3   9   6      222.91      209.99      9.03 o 
   4   9   6     1001.54      979.39     17.10 o 
   5   9   6      106.69      116.74     10.49 o 
   6   9   6      401.30      385.32     23.48 o 
   7   9   6       12.58       22.52     14.88 o 
   8   9   6       20.62        9.25     21.89 o 
   9   9   6       27.25       24.23     25.14 o 
   0  10   6     3007.96     3099.25     56.06 o 
   1  10   6      328.77      315.07     10.47 o 
   2  10   6      244.65      232.61      9.90 o 
   3  10   6      529.54      493.92     12.03 o 
   4  10   6      541.71      539.09     12.81 o 
   5  10   6      405.90      397.01     13.44 o 
   6  10   6      385.15      382.49     16.98 o 
   7  10   6      288.82      293.96     17.05 o 
   8  10   6      131.84      114.10     27.31 o 
   9  10   6      150.90      232.23     35.92 o 
   1  11   6      606.71      596.79     14.47 o 
   2  11   6      675.77      719.06     16.18 o 
   3  11   6      465.91      483.29     13.74 o 
   4  11   6      305.00      302.30     12.30 o 
   5  11   6       16.05       10.14      9.05 o 
   6  11   6      194.76      231.43     19.55 o 
   7  11   6       92.89       80.23     16.47 o 
   8  11   6      334.88      327.02     25.21 o 
   9  11   6       23.50       43.63     25.93 o 
   0  12   6      430.07      427.89     17.77 o 
   1  12   6      575.97      535.06     14.17 o 
   2  12   6      184.20      193.54     10.70 o 
   3  12   6       88.95       77.44      8.64 o 
   4  12   6      930.87      910.09     27.70 o 
   5  12   6     1921.31     1872.01     56.99 o 
   6  12   6      353.42      334.50     19.17 o 
   7  12   6      167.72      164.85     29.41 o 
   8  12   6        9.14        9.25     26.20 o 
   9  12   6       74.91      123.55     32.26 o 
   1  13   6      242.45      217.40     10.51 o 
   2  13   6      490.49      476.51     14.07 o 
   3  13   6       70.23       50.88      9.63 o 
   4  13   6       92.73      118.09     25.19 o 
   5  13   6      206.70      215.43     32.55 o 
   6  13   6       20.80       33.32     13.93 o 
   7  13   6      121.49      139.12     18.81 o 
   8  13   6       53.55       55.48     28.06 o 
   0  14   6      604.43      586.78     21.44 o 
   1  14   6       97.03      102.80      9.52 o 
   2  14   6      598.13      582.85     15.81 o 
   3  14   6      297.08      293.36     13.75 o 
   4  14   6      307.54      327.79     18.89 o 
   5  14   6       23.68       14.42     13.35 o 
   6  14   6      635.23      598.17     25.46 o 
   7  14   6       58.31       52.71     16.23 o 
   8  14   6       36.96       37.84     24.71 o 
   9  14   6       47.55       34.91     30.18 o 
   1  15   6     1187.62     1245.89     27.38 o 
   2  15   6       73.13       57.23      9.89 o 
   3  15   6      419.06      438.30     16.41 o 
   4  15   6      133.06      109.11     16.44 o 
   5  15   6       68.64       50.19     32.58 o 
   6  15   6        2.39      -18.77     14.02 o 
   7  15   6       38.15       28.74     18.47 o 
   8  15   6       51.99       32.10     27.26 o 
   9  15   6        9.54        6.16     31.09 o 
   0  16   6      332.95      389.19     19.15 o 
   1  16   6      282.08      283.83     12.65 o 
   2  16   6      734.01      757.13     21.26 o 
   3  16   6       34.03       17.79     13.11 o 
   4  16   6      314.76      299.85     19.15 o 
   5  16   6      801.16      827.45     30.05 o 
   6  16   6       35.14        3.19     16.12 o 
   7  16   6       78.63      144.82     21.45 o 
   8  16   6       34.55       49.47     26.25 o 
   1  17   6      379.71      391.76     16.20 o 
   2  17   6     1626.89     1537.51     40.09 o 
   3  17   6      329.02      385.41     21.44 o 
   4  17   6      779.30      840.00     30.14 o 
   5  17   6       68.23       29.99     14.83 o 
   6  17   6      176.65      179.70     27.21 o 
   7  17   6       34.85       31.22     18.17 o 
   8  17   6      197.07      231.22     37.84 o 
   0  18   6      851.71      843.20     28.87 o 
   1  18   6      569.33      521.12     18.84 o 
   2  18   6      149.27      154.38     14.31 o 
   3  18   6      342.95      354.65     20.82 o 
   4  18   6      518.62      511.59     24.98 o 
   5  18   6      117.42      134.93     19.18 o 
   6  18   6       91.60      112.06     20.37 o 
   7  18   6       71.03       56.52     18.99 o 
   8  18   6       36.31        4.04     26.68 o 
   1  19   6      181.83      183.72     20.44 o 
   2  19   6       47.52       45.22     11.76 o 
   3  19   6       39.81       58.00     15.11 o 
   4  19   6      254.98      273.49     22.70 o 
   5  19   6      141.05      121.07     42.17 o 
   6  19   6       41.71       64.09     18.27 o 
   7  19   6       43.38       76.04     23.06 o 
   0  20   6      678.52      613.73     25.93 o 
   1  20   6        6.13        6.10     10.58 o 
   2  20   6      158.46      153.27     15.29 o 
   3  20   6       15.57        2.59     13.34 o 
   4  20   6        4.25       -4.56     16.13 o 
   5  20   6        8.81       14.65     16.44 o 
   6  20   6        0.72        3.77     16.89 o 
   7  20   6        5.75        4.37     18.72 o 
   1  21   6        5.22        5.33     11.54 o 
   2  21   6       22.79       15.69     14.80 o 
   3  21   6       70.15       66.13     16.90 o 
   4  21   6        7.60       26.28     16.21 o 
   5  21   6        4.53      -15.01     16.22 o 
   6  21   6       61.20       55.32     20.20 o 
   7  21   6       12.81       -0.65     19.70 o 
   0  22   6      279.10      303.30     32.76 o 
   1  22   6       58.73       46.32     12.67 o 
   2  22   6       40.21       33.78     18.68 o 
   3  22   6       73.73       74.00     16.80 o 
   4  22   6      357.98      376.86     24.31 o 
   5  22   6       89.19      109.88     20.44 o 
   6  22   6       65.16       98.81     22.29 o 
   1  23   6       87.42       84.60     21.08 o 
   2  23   6      132.92      140.00     20.50 o 
   3  23   6       14.35       -4.17     24.58 o 
   4  23   6       26.51       16.62     22.32 o 
   5  23   6      108.49      153.18     22.30 o 
   6  23   6       53.62       59.17     28.19 o 
   0  24   6       96.08      103.63     27.74 o 
   1  24   6       71.16       70.16     18.78 o 
   2  24   6        6.38       10.99     15.62 o 
   3  24   6       23.53       34.88     18.20 o 
   4  24   6       45.04       63.29     20.41 o 
   5  24   6       36.47       59.14     21.09 o 
   1  25   6        8.26        3.01     16.21 o 
   2  25   6        6.64       12.00     16.83 o 
   3  25   6      141.13      191.58     31.99 o 
   4  25   6        0.17      -16.90     18.43 o 
   0  26   6       65.62       37.04     26.62 o 
   1  26   6        2.51       19.24     18.37 o 
   2  26   6        2.06       -3.62     17.48 o 
   3  26   6        4.22      -17.37     24.66 o 
   4  26   6       69.02       82.09     28.62 o 
   1  27   6        7.86       -4.25     18.51 o 
   2  27   6      167.73      201.04     32.52 o 
   3  27   6        3.15      -28.12     19.64 o 
   0  28   6       20.36       14.24     24.98 o 
   1  28   6        3.42       -2.77     47.27 o 
   2   0   7      324.46      306.55     14.79 o 
   4   0   7      199.10      215.54     20.73 o 
   6   0   7      185.79      226.44     25.51 o 
   0   1   7     2142.71     1882.56     30.21 o 
   1   1   7     1017.96     1021.54     15.42 o 
   2   1   7      120.77      117.37      8.83 o 
   3   1   7      584.78      581.32     14.70 o 
   4   1   7      537.49      542.39     20.96 o 
   5   1   7      135.51      163.09     30.98 o 
   6   1   7       32.87        0.72     11.08 o 
   7   1   7       67.80       76.75     14.97 o 
   8   1   7      156.92      201.30     27.21 o 
   1   2   7      219.88      206.62      6.76 o 
   2   2   7       66.11       79.34      5.95 o 
   3   2   7      716.39      706.54     18.92 o 
   4   2   7      519.65      550.56     22.01 o 
   5   2   7      119.56      120.40     14.21 o 
   6   2   7      149.39      173.13     22.13 o 
   7   2   7      465.10      466.52     21.21 o 
   8   2   7       16.03        2.55     20.99 o 
   0   3   7     1280.23     1199.42     22.56 o 
   1   3   7      846.90      804.49     19.04 o 
   2   3   7      302.10      294.77      7.81 o 
   3   3   7      440.68      453.33     12.88 o 
   4   3   7      247.89      246.42     12.39 o 
   5   3   7      196.15      222.18     20.30 o 
   6   3   7       41.79       53.74     12.88 o 
   7   3   7      207.39      234.64     18.79 o 
   8   3   7       41.14       42.57     21.42 o 
   1   4   7      678.72      684.15     11.67 o 
   2   4   7      379.38      371.64      9.57 o 
   3   4   7      219.30      229.06      8.58 o 
   4   4   7        9.48        7.57      6.94 o 
   5   4   7      176.02      173.93     16.41 o 
   6   4   7      297.81      269.04     17.83 o 
   7   4   7       30.60       30.56     19.77 o 
   8   4   7       76.71       88.75     24.45 o 
   0   5   7     2160.99     2206.33     34.76 o 
   1   5   7      795.65      791.42     12.88 o 
   2   5   7      730.39      755.12     13.73 o 
   3   5   7       76.58       82.41      6.89 o 
   4   5   7       13.43        0.28      7.00 o 
   5   5   7      273.83      268.50     17.49 o 
   6   5   7     1263.41     1309.75     34.93 o 
   7   5   7        3.86       19.45     19.18 o 
   8   5   7      130.84       94.70     25.51 o 
   1   6   7      859.07      848.47     14.63 o 
   2   6   7       19.33       13.85      5.45 o 
   3   6   7      961.57      943.62     16.19 o 
   4   6   7      136.73      141.62     10.06 o 
   5   6   7      418.28      384.27     13.28 o 
   6   6   7      740.03      782.20     43.50 o 
   7   6   7      539.70      476.26     32.79 o 
   8   6   7       15.67        5.37     21.89 o 
   9   6   7       47.52       65.52     26.20 o 
   0   7   7     1132.59     1067.94     22.35 o 
   1   7   7      405.68      392.16     12.73 o 
   2   7   7       80.04       73.98      6.95 o 
   3   7   7      420.24      453.41     13.49 o 
   4   7   7      389.46      374.66     14.21 o 
   5   7   7     1668.23     1734.80     28.45 o 
   6   7   7       85.57       77.11     12.37 o 
   7   7   7      239.24      254.12     30.77 o 
   8   7   7      258.58      328.47     34.22 o 
   9   7   7       14.94       11.11     24.55 o 
   1   8   7      301.45      296.80      9.56 o 
   2   8   7     1283.88     1311.92     19.95 o 
   3   8   7      235.34      226.63      9.35 o 
   4   8   7      582.45      619.73     13.84 o 
   5   8   7       12.10        1.12      9.80 o 
   6   8   7      148.16      153.05     13.72 o 
   7   8   7       40.36       57.13     20.94 o 
   8   8   7      276.60      338.72     36.61 o 
   9   8   7       18.44       29.33     26.62 o 
   0   9   7     2187.78     2234.69     45.00 o 
   1   9   7       61.29       49.04      7.30 o 
   2   9   7      619.75      579.83     13.12 o 
   3   9   7      187.04      196.25      9.59 o 
   4   9   7       92.31       96.53      9.82 o 
   5   9   7      197.73      218.46     15.19 o 
   6   9   7      171.51      201.69     19.46 o 
   7   9   7       27.98       34.86     15.53 o 
   8   9   7      212.92      226.86     31.03 o 
   9   9   7      122.85      158.57     32.10 o 
   1  10   7      113.23      122.28     10.95 o 
   2  10   7      129.81      139.61     11.42 o 
   3  10   7      203.44      213.53      9.89 o 
   4  10   7      334.02      330.60     11.29 o 
   5  10   7      539.33      584.69     19.49 o 
   6  10   7       81.94       73.61     16.73 o 
   7  10   7       23.32        8.18     15.76 o 
   8  10   7       18.50        3.77     24.50 o 
   9  10   7       96.72      128.39     31.62 o 
   0  11   7       86.18       80.24     13.39 o 
   1  11   7       53.03       50.62      7.86 o 
   2  11   7      306.77      297.96     11.82 o 
   3  11   7      199.02      216.53     11.97 o 
   4  11   7     1482.40     1488.30     23.21 o 
   5  11   7      339.57      320.26     13.60 o 
   6  11   7      155.75      173.50     20.22 o 
   7  11   7      134.84      147.93     35.63 o 
   8  11   7      137.89      103.04     30.13 o 
   9  11   7       58.07       43.31     29.92 o 
   1  12   7       80.12       76.43      8.74 o 
   2  12   7      345.28      326.21     12.46 o 
   3  12   7      668.77      642.04     16.49 o 
   4  12   7      267.30      264.60     15.39 o 
   5  12   7      199.77      232.27     19.40 o 
   6  12   7       25.13       32.88     15.82 o 
   7  12   7       71.37       39.75     18.39 o 
   8  12   7       58.58       55.79     20.14 o 
   9  12   7       19.39        3.35     30.29 o 
   0  13   7      967.01      891.07     27.21 o 
   1  13   7      648.05      654.87     16.60 o 
   2  13   7       30.98       18.55      7.95 o 
   3  13   7      674.96      703.43     17.71 o 
   4  13   7      436.12      419.33     17.41 o 
   5  13   7       84.43      107.39     14.77 o 
   6  13   7      205.91      191.49     21.70 o 
   7  13   7      111.48      114.18     19.94 o 
   8  13   7       11.03       17.84     19.18 o 
   1  14   7      152.66      172.35     12.27 o 
   2  14   7       66.99       94.28     21.55 o 
   3  14   7      307.24      279.46     12.82 o 
   4  14   7      515.05      497.61     19.38 o 
   5  14   7       66.66       71.31     13.16 o 
   6  14   7       29.07       27.77     16.83 o 
   7  14   7       31.04       27.91     16.91 o 
   8  14   7        0.81      -18.24     19.24 o 
   0  15   7      277.22      261.56     17.19 o 
   1  15   7      319.07      317.56     12.97 o 
   2  15   7      232.81      236.00     15.49 o 
   3  15   7      150.22      188.22     12.74 o 
   4  15   7      470.33      435.13     32.99 o 
   5  15   7      262.24      335.26     19.77 o 
   6  15   7       71.52       62.12     18.75 o 
   7  15   7      130.29      162.80     22.97 o 
   8  15   7        6.60        1.92     20.37 o 
   1  16   7      128.61      132.97     14.29 o 
   2  16   7      166.36      178.80     17.27 o 
   3  16   7      182.71      200.36     20.46 o 
   4  16   7      469.47      426.66     28.33 o 
   5  16   7      134.32      147.16     15.99 o 
   6  16   7       51.02       20.02     17.14 o 
   7  16   7       58.33       47.69     21.84 o 
   8  16   7       10.14       15.17     33.37 o 
   0  17   7     2082.72     2102.55     68.55 o 
   1  17   7       31.70       20.39      9.45 o 
   2  17   7      745.05      705.13     18.95 o 
   3  17   7       71.12       80.95     13.68 o 
   4  17   7      247.83      271.47     18.41 o 
   5  17   7      159.45      217.87     21.66 o 
   6  17   7       69.66       87.15     18.86 o 
   7  17   7       68.90       31.88     26.84 o 
   1  18   7        7.24       10.97      9.18 o 
   2  18   7      972.87     1001.25     23.03 o 
   3  18   7      192.28      219.85     17.43 o 
   4  18   7       49.43       40.40     16.31 o 
   5  18   7      189.63      193.32     36.64 o 
   6  18   7        7.61       15.94     17.68 o 
   7  18   7        4.82       14.99     25.61 o 
   0  19   7      111.44      140.17     18.37 o 
   1  19   7      145.59      144.22     16.19 o 
   2  19   7       69.50       65.74     13.81 o 
   3  19   7       56.07       73.73     15.04 o 
   4  19   7       85.37      118.58     19.57 o 
   5  19   7       12.09       -6.88     15.53 o 
   6  19   7       61.65       70.66     20.13 o 
   7  19   7       11.12       18.92     26.68 o 
   1  20   7      125.23      153.96     31.61 o 
   2  20   7        2.73       17.43     12.58 o 
   3  20   7       63.82       73.32     17.29 o 
   4  20   7       61.97       72.67     16.66 o 
   5  20   7       41.90       36.25     25.14 o 
   6  20   7       14.78        7.59     18.61 o 
   0  21   7      239.42      220.39     34.78 o 
   1  21   7      134.87      132.96     12.72 o 
   2  21   7       60.72       59.86     14.92 o 
   3  21   7       21.83       13.10     24.71 o 
   4  21   7       34.68       16.04     16.55 o 
   5  21   7      141.62      164.56     36.96 o 
   6  21   7       17.84       28.37     18.94 o 
   1  22   7       27.13       33.15     11.89 o 
   2  22   7      451.96      459.02     34.46 o 
   3  22   7       41.44       37.36     27.93 o 
   4  22   7       52.03       51.30     18.91 o 
   5  22   7       32.42       36.82     19.10 o 
   0  23   7       42.50       52.04     17.57 o 
   1  23   7       40.32       26.02     12.27 o 
   2  23   7       26.94       36.20     14.43 o 
   3  23   7       17.73       37.94     17.62 o 
   4  23   7      174.71      213.03     28.91 o 
   5  23   7       51.55       68.36     34.73 o 
   1  24   7       46.14       55.05     15.73 o 
   2  24   7       73.46       79.25     15.44 o 
   3  24   7      170.91      217.78     23.90 o 
   4  24   7      109.24       84.99     21.82 o 
   0  25   7       69.44       74.07     19.87 o 
   1  25   7       49.34       29.76     14.87 o 
   2  25   7       14.19       -3.90     17.43 o 
   3  25   7       22.14       25.61     19.40 o 
   1  26   7       77.36       89.02     17.98 o 
   2  26   7       29.70       56.44     19.58 o 
   0  27   7        8.04      -11.16     28.22 o 
   0   0   8     2376.58     2362.57     69.40 o 
   2   0   8     1842.25     1880.97     41.69 o 
   4   0   8     1115.47     1093.23     43.84 o 
   6   0   8       60.64       48.09     19.45 o 
   1   1   8       87.69       81.72      8.80 o 
   2   1   8       39.94       25.88      7.47 o 
   3   1   8      672.66      689.14     16.91 o 
   4   1   8       52.68       39.91     12.14 o 
   5   1   8      156.73      166.48     17.34 o 
   6   1   8       44.44       64.79     14.15 o 
   7   1   8      238.88      294.36     21.34 o 
   8   1   8      325.30      336.60     32.31 o 
   0   2   8       24.56       19.68      7.13 o 
   1   2   8      922.61      933.80     16.56 o 
   2   2   8      244.53      244.94     11.51 o 
   3   2   8      202.99      202.75     17.00 o 
   4   2   8      102.54       86.52     18.21 o 
   5   2   8      127.43      158.29     25.64 o 
   6   2   8       99.75      118.60     15.82 o 
   7   2   8      162.40      201.40     19.11 o 
   8   2   8        4.57       21.04     22.11 o 
   1   3   8      294.37      292.03      9.89 o 
   2   3   8      308.86      295.01     10.23 o 
   3   3   8      184.75      203.17     13.68 o 
   4   3   8      266.78      262.95     13.24 o 
   5   3   8      106.23      124.04     30.10 o 
   6   3   8       76.40       98.00     15.49 o 
   7   3   8       95.19      109.61     17.23 o 
   8   3   8       11.13       29.33     23.75 o 
   0   4   8     1320.42     1272.01     24.89 o 
   1   4   8      451.18      428.07     10.12 o 
   2   4   8       57.20       57.02      7.22 o 
   3   4   8       46.84       49.15      8.28 o 
   4   4   8      443.56      425.84     16.20 o 
   5   4   8      260.69      274.45     20.38 o 
   6   4   8      247.49      259.21     20.30 o 
   7   4   8       28.28       -0.58     19.45 o 
   8   4   8        4.71       25.30     21.89 o 
   1   5   8       82.13       93.08      6.84 o 
   2   5   8      597.45      584.51     15.10 o 
   3   5   8      260.09      261.85     11.14 o 
   4   5   8      189.52      190.25     12.05 o 
   5   5   8      242.33      242.74     15.57 o 
   6   5   8       71.77       63.68     14.20 o 
   7   5   8       56.27       56.60     21.84 o 
   8   5   8       59.98      110.48     27.31 o 
   0   6   8     2667.06     2681.31     42.40 o 
   1   6   8      362.73      375.33      9.61 o 
   2   6   8       21.87       27.34     11.64 o 
   3   6   8        1.57       11.23      7.70 o 
   4   6   8      417.19      392.74     13.83 o 
   5   6   8     1819.17     1774.22     30.17 o 
   6   6   8       46.66       33.47     14.45 o 
   7   6   8       34.88       15.62     19.82 o 
   8   6   8       51.15       38.05     24.29 o 
   9   6   8      105.07      146.83     32.04 o 
   1   7   8      353.19      347.78     10.39 o 
   2   7   8      136.29      147.34     10.45 o 
   3   7   8      247.13      256.00     11.88 o 
   4   7   8       11.06        6.12      8.29 o 
   5   7   8      265.88      281.24     14.45 o 
   6   7   8      150.94      188.56     28.46 o 
   7   7   8      300.87      328.73     32.52 o 
   8   7   8       12.29       28.01     25.08 o 
   9   7   8      226.37      305.30     38.53 o 
   0   8   8      918.89      921.25     25.88 o 
   1   8   8       27.26       11.11      6.34 o 
   2   8   8      120.61      155.44      8.99 o 
   3   8   8       14.93       11.81      9.19 o 
   4   8   8      833.66      856.38     19.70 o 
   5   8   8      186.56      207.38     17.23 o 
   6   8   8      164.78      198.92     20.53 o 
   7   8   8      166.16      205.71     31.35 o 
   8   8   8       45.69       58.99     27.26 o 
   9   8   8       41.28       61.17     31.03 o 
   1   9   8       94.53       95.02      8.86 o 
   2   9   8      714.09      675.35     15.89 o 
   3   9   8       18.93       13.25      8.09 o 
   4   9   8      331.71      335.67     13.22 o 
   5   9   8       75.21       64.10     12.25 o 
   6   9   8       38.09       45.47     15.55 o 
   7   9   8       69.75      120.05     28.54 o 
   8   9   8      136.29      121.53     29.97 o 
   9   9   8       12.80      -13.18     29.28 o 
   0  10   8        1.73       -0.36     10.13 o 
   1  10   8      384.67      360.21     12.38 o 
   2  10   8      599.67      613.61     14.12 o 
   3  10   8       91.61       85.77     11.77 o 
   4  10   8     1119.21     1145.97     23.28 o 
   5  10   8      147.68      147.97     14.81 o 
   6  10   8      162.23      158.76     23.86 o 
   7  10   8      100.25       84.35     25.77 o 
   8  10   8       19.39      -11.53     25.30 o 
   1  11   8      497.24      457.85     14.16 o 
   2  11   8      252.69      244.35     12.97 o 
   3  11   8      316.47      308.86     15.47 o 
   4  11   8      197.41      209.15     21.92 o 
   5  11   8        5.23       -9.95     11.24 o 
   6  11   8      177.84      206.26     41.00 o 
   7  11   8        2.97       -9.53     23.54 o 
   8  11   8       46.25       71.21     29.12 o 
   0  12   8      381.02      363.59     18.43 o 
   1  12   8      264.43      256.94     12.16 o 
   2  12   8      191.58      222.91     23.14 o 
   3  12   8      169.32      168.14     17.86 o 
   4  12   8       29.03       22.03     14.57 o 
   5  12   8       53.16       35.35     24.95 o 
   6  12   8      214.77      238.61     24.29 o 
   7  12   8      181.26      217.43     24.88 o 
   8  12   8       61.89       81.25     26.78 o 
   1  13   8      190.55      215.96     15.94 o 
   2  13   8      194.83      204.66     12.65 o 
   3  13   8        9.57        3.62      8.85 o 
   4  13   8      282.47      337.67     24.27 o 
   5  13   8      131.60      139.34     19.52 o 
   6  13   8       43.74       21.77     20.11 o 
   7  13   8        3.37       12.82     17.02 o 
   8  13   8       37.56       72.09     22.06 o 
   0  14   8      669.19      659.51     26.20 o 
   1  14   8      453.29      430.60     15.02 o 
   2  14   8       92.72       83.02     11.74 o 
   3  14   8        3.45       -0.87      8.78 o 
   4  14   8      268.77      277.92     23.05 o 
   5  14   8       23.36       23.51     28.83 o 
   6  14   8      215.99      208.40     22.56 o 
   7  14   8       24.86       14.58     18.26 o 
   8  14   8       10.58       20.80     32.34 o 
   1  15   8       29.09       26.65      9.60 o 
   2  15   8       12.24        6.03      9.15 o 
   3  15   8      277.70      297.88     14.78 o 
   4  15   8      208.62      253.00     22.81 o 
   5  15   8      115.48       81.64     19.23 o 
   6  15   8        6.89        6.61     16.93 o 
   7  15   8       42.24        7.67     21.60 o 
   0  16   8      417.23      422.02     21.15 o 
   1  16   8      112.56      111.41     10.98 o 
   2  16   8        9.84      -14.19      9.46 o 
   3  16   8      202.67      230.20     17.09 o 
   4  16   8       92.84       84.17     23.30 o 
   5  16   8      212.47      236.63     23.17 o 
   6  16   8       97.28       89.85     25.93 o 
   7  16   8       11.43       13.27     21.92 o 
   1  17   8      238.81      263.91     14.85 o 
   2  17   8      212.63      238.50     14.79 o 
   3  17   8      319.25      334.65     18.98 o 
   4  17   8      254.11      282.21     19.28 o 
   5  17   8       30.19       19.58     17.56 o 
   6  17   8       49.55       34.08     19.40 o 
   7  17   8       19.34      -17.01     25.30 o 
   0  18   8      119.57      115.35     36.80 o 
   1  18   8      128.99      121.39     12.35 o 
   2  18   8       29.41       36.20     16.97 o 
   3  18   8      132.81      156.16     15.98 o 
   4  18   8       53.63       82.52     20.02 o 
   5  18   8       78.99       95.95     28.86 o 
   6  18   8       61.65       46.57     28.27 o 
   1  19   8       82.26       81.53     14.79 o 
   2  19   8      106.50      133.89     25.61 o 
   3  19   8      168.75      175.60     17.30 o 
   4  19   8       26.87       42.56     14.02 o 
   5  19   8       73.34       48.51     20.06 o 
   6  19   8       26.81       55.82     20.87 o 
   0  20   8       29.93       36.28     15.52 o 
   1  20   8        2.96       -1.98     10.91 o 
   2  20   8       95.20       93.28     14.99 o 
   3  20   8        8.46        8.53     12.67 o 
   4  20   8        6.91        7.55     13.64 o 
   5  20   8       55.75       73.42     20.09 o 
   6  20   8       82.17       74.70     23.71 o 
   1  21   8      168.49      182.54     23.12 o 
   2  21   8      178.01      189.68     18.15 o 
   3  21   8       30.75       37.29     15.03 o 
   4  21   8      106.33      135.24     25.39 o 
   5  21   8       10.52       10.07     19.76 o 
   0  22   8      213.78      257.32     51.92 o 
   1  22   8       18.58       18.16     12.27 o 
   2  22   8       11.84       10.39     13.85 o 
   3  22   8      267.17      324.57     22.48 o 
   4  22   8      148.99      157.05     19.34 o 
   5  22   8      199.56      254.83     28.39 o 
   1  23   8       84.28       78.93     19.13 o 
   2  23   8      121.34      160.08     21.34 o 
   3  23   8      104.67      113.21     21.51 o 
   4  23   8       78.10       59.81     22.19 o 
   0  24   8       97.16       66.95     20.07 o 
   1  24   8      204.88      286.33     32.30 o 
   2  24   8       97.93      144.25     18.56 o 
   3  24   8       57.95      120.28     30.10 o 
   1  25   8       49.02       82.06     17.37 o 
   2  25   8       28.24       43.52     16.89 o 
   2   0   9      826.88      802.63     26.93 o 
   4   0   9      522.79      480.24     32.20 o 
   6   0   9      250.44      249.50     30.77 o 
   0   1   9      231.85      260.77     18.37 o 
   1   1   9     1258.29     1268.34     29.73 o 
   2   1   9     1011.65     1019.22     21.98 o 
   3   1   9       19.40       27.43      8.73 o 
   4   1   9       90.87       80.27     12.40 o 
   5   1   9      792.00      819.35     28.49 o 
   6   1   9      200.09      217.92     19.99 o 
   7   1   9        9.23       13.57     15.37 o 
   8   1   9       32.89       50.11     24.34 o 
   1   2   9      380.79      371.83     13.56 o 
   2   2   9      238.37      242.43     12.45 o 
   3   2   9      554.60      522.07     18.60 o 
   4   2   9       11.12       24.24      9.73 o 
   5   2   9        6.14        4.10     13.32 o 
   6   2   9       12.48        2.78     30.82 o 
   7   2   9       74.34       87.81     17.79 o 
   8   2   9       29.77       72.54     27.42 o 
   0   3   9      751.89      705.74     24.99 o 
   1   3   9       79.53       81.92      9.94 o 
   2   3   9      161.07      177.59     23.30 o 
   3   3   9      298.31      275.05     14.37 o 
   4   3   9      282.49      287.06     16.29 o 
   5   3   9        8.79       -3.81     12.81 o 
   6   3   9      269.47      298.67     22.04 o 
   7   3   9       82.84      117.34     19.27 o 
   8   3   9       41.13       37.20     25.61 o 
   1   4   9      833.54      803.57     16.64 o 
   2   4   9      406.50      376.12     12.14 o 
   3   4   9      247.80      220.02     15.22 o 
   4   4   9       67.68       66.27     11.89 o 
   5   4   9      305.83      295.38     20.65 o 
   6   4   9       22.05       13.96     22.16 o 
   7   4   9       54.36       26.09     34.73 o 
   8   4   9       77.96      118.51     29.07 o 
   0   5   9      605.89      600.68     23.70 o 
   1   5   9      419.81      436.53     12.64 o 
   2   5   9      182.28      190.86     21.18 o 
   3   5   9      141.12      133.12     11.27 o 
   4   5   9      285.93      287.27     15.94 o 
   5   5   9      548.25      506.41     19.42 o 
   6   5   9       13.03       37.96     15.30 o 
   7   5   9       16.75       22.80     23.44 o 
   8   5   9       34.81       17.59     26.41 o 
   1   6   9       56.29       66.65      8.40 o 
   2   6   9       40.90       45.37      8.79 o 
   3   6   9      322.34      327.78     13.39 o 
   4   6   9      518.24      485.11     15.99 o 
   5   6   9       58.50       52.59     12.37 o 
   6   6   9       25.06       34.52     15.32 o 
   7   6   9      245.23      288.35     36.72 o 
   8   6   9       70.18      102.30     30.56 o 
   0   7   9      293.75      313.40     18.53 o 
   1   7   9      843.40      858.92     19.38 o 
   2   7   9      198.54      223.68     12.78 o 
   3   7   9      292.89      275.51     12.87 o 
   4   7   9      833.02      818.03     20.40 o 
   5   7   9      123.23      135.26     15.89 o 
   6   7   9       52.91       57.03     25.48 o 
   7   7   9       30.33       36.30     25.08 o 
   8   7   9       10.91       54.63     26.20 o 
   1   8   9      568.41      548.41     16.73 o 
   2   8   9      236.77      239.47     14.22 o 
   3   8   9      131.06      135.50     11.56 o 
   4   8   9       62.73       71.76     10.24 o 
   5   8   9       97.76      124.33     14.45 o 
   6   8   9        5.10      -16.83     14.22 o 
   7   8   9       71.25       78.28     27.95 o 
   8   8   9       55.54       40.60     27.95 o 
   0   9   9     2986.14     2965.41     77.21 o 
   1   9   9       66.88       55.70     10.26 o 
   2   9   9      154.18      171.39     12.50 o 
   3   9   9       35.66       23.78      9.13 o 
   4   9   9      259.15      281.52     14.71 o 
   5   9   9       46.89       55.62     13.71 o 
   6   9   9      168.02      189.20     21.99 o 
   7   9   9      102.30       32.79     23.70 o 
   8   9   9        7.08      -19.40     25.72 o 
   1  10   9      362.82      364.47     16.06 o 
   2  10   9       17.49        9.11      9.18 o 
   3  10   9      763.73      769.76     21.04 o 
   4  10   9       98.97       91.96     11.72 o 
   5  10   9       87.69       93.24     18.94 o 
   6  10   9      106.64      111.96     19.85 o 
   7  10   9      108.01      120.68     30.82 o 
   8  10   9       13.46       -8.02     28.17 o 
   0  11   9       14.15       11.41     19.32 o 
   1  11   9      175.65      218.15     16.58 o 
   2  11   9      105.25      116.50     13.13 o 
   3  11   9      180.84      199.87     17.96 o 
   4  11   9        6.33       15.02     11.76 o 
   5  11   9      292.16      331.24     19.18 o 
   6  11   9      108.87      133.70     21.28 o 
   7  11   9       13.87       38.40     18.78 o 
   8  11   9        0.93       21.26     29.65 o 
   1  12   9       65.68       77.55     12.44 o 
   2  12   9      174.86      173.25     15.23 o 
   3  12   9       87.55       77.43     12.99 o 
   4  12   9       54.52       22.80     33.45 o 
   5  12   9       44.60       39.28     13.22 o 
   6  12   9      100.35      129.62     36.22 o 
   7  12   9       25.37       66.35     20.11 o 
   0  13   9      438.88      446.31     26.15 o 
   1  13   9      198.45      206.02     13.38 o 
   2  13   9       30.41        8.31     18.62 o 
   3  13   9      113.46      123.72     28.81 o 
   4  13   9       25.98       51.19     16.65 o 
   5  13   9      146.91      137.35     20.37 o 
   6  13   9       21.39       26.15     17.82 o 
   7  13   9       87.01       72.54     20.58 o 
   1  14   9      211.55      222.51     24.15 o 
   2  14   9      841.10      868.05     25.00 o 
   3  14   9        5.43        8.95     11.73 o 
   4  14   9      425.45      429.47     24.29 o 
   5  14   9       34.22       49.31     18.51 o 
   6  14   9       24.76        4.02     17.69 o 
   7  14   9        2.12       25.06     26.46 o 
   0  15   9      108.02      141.02     21.92 o 
   1  15   9        5.90        9.61     10.12 o 
   2  15   9      167.70      160.71     15.72 o 
   3  15   9       85.05       48.28     28.56 o 
   4  15   9       23.12       41.25     19.58 o 
   5  15   9      394.10      361.43     26.51 o 
   6  15   9       31.49       59.65     18.92 o 
   7  15   9       39.11       36.31     20.39 o 
   1  16   9      112.75      158.78     22.25 o 
   2  16   9        5.90       -8.05     12.18 o 
   3  16   9      142.08      112.30     18.99 o 
   4  16   9       42.75       43.09     17.36 o 
   5  16   9       62.72       65.03     19.53 o 
   6  16   9       11.17      -14.09     18.49 o 
   0  17   9      149.64      199.17     68.05 o 
   1  17   9      216.09      245.73     15.34 o 
   2  17   9       98.53      111.87     26.98 o 
   3  17   9       10.90        2.62     15.34 o 
   4  17   9       56.46       49.63     18.62 o 
   5  17   9       65.01       43.61     34.54 o 
   6  17   9       40.32        3.44     19.83 o 
   1  18   9       11.66       19.56     10.87 o 
   2  18   9       12.87       19.29     11.35 o 
   3  18   9       46.61       21.57     17.75 o 
   4  18   9       39.62       40.72     18.66 o 
   5  18   9       20.91       21.27     21.84 o 
   6  18   9       22.42       52.26     21.27 o 
   0  19   9       69.45       74.67     18.59 o 
   1  19   9      133.17      132.18     20.32 o 
   2  19   9       33.78       23.64     17.79 o 
   3  19   9      105.20       90.31     19.92 o 
   4  19   9      115.84      122.50     21.24 o 
   5  19   9       58.09       69.19     21.80 o 
   1  20   9       32.43       26.72     12.15 o 
   2  20   9       54.65       74.24     15.59 o 
   3  20   9      137.60      175.42     24.38 o 
   4  20   9        6.50        0.07     20.28 o 
   5  20   9       18.64       16.04     19.37 o 
   0  21   9        0.19      -15.28     24.13 o 
   1  21   9       68.09       67.77     13.43 o 
   2  21   9        3.89       17.80     15.32 o 
   3  21   9       22.87       33.31     40.57 o 
   4  21   9      100.97       97.00     21.48 o 
   1  22   9      160.21      181.61     17.01 o 
   2  22   9      184.24      199.05     19.74 o 
   3  22   9       46.97       77.40     22.38 o 
   0  23   9      392.85      435.35     41.42 o 
   1  23   9       11.08        1.80     15.31 o 
   2  23   9       14.04       -6.47     16.24 o 
   0   0  10     7153.68     7386.74    175.90 o 
   2   0  10      447.31      439.19     22.80 o 
   4   0  10      260.96      231.54     29.23 o 
   6   0  10      131.09      173.08     30.61 o 
   1   1  10      496.95      505.40     16.44 o 
   2   1  10      220.78      252.60     14.40 o 
   3   1  10      597.74      585.78     17.60 o 
   4   1  10      101.94       75.66     13.06 o 
   5   1  10       35.09       26.55     15.05 o 
   6   1  10        6.76        4.63     15.74 o 
   7   1  10       52.62       36.35     17.69 o 
   8   1  10       86.32      106.81     30.72 o 
   0   2  10     2699.21     2726.54     83.01 o 
   1   2  10      405.44      377.23     14.78 o 
   2   2  10      144.40      146.88     12.45 o 
   3   2  10       24.60       12.25     14.23 o 
   4   2  10       71.55       93.45     13.57 o 
   5   2  10      361.28      343.69     20.68 o 
   6   2  10      107.16      140.91     20.30 o 
   7   2  10       52.59       77.61     19.65 o 
   8   2  10       37.26        5.58     27.31 o 
   1   3  10       50.66       47.61      9.86 o 
   2   3  10      114.16      119.08     27.48 o 
   3   3  10       14.13        5.97     10.35 o 
   4   3  10      321.24      306.77     16.91 o 
   5   3  10      122.29      163.14     19.36 o 
   6   3  10       38.33       40.13     17.25 o 
   7   3  10       46.65       82.22     19.08 o 
   8   3  10       21.52       11.27     27.58 o 
   0   4  10      306.05      315.40     19.74 o 
   1   4  10       47.49       36.61     10.31 o 
   2   4  10       72.35       71.80     10.70 o 
   3   4  10       65.44       69.10     22.24 o 
   4   4  10      130.46      151.36     15.23 o 
   5   4  10      168.44      149.02     18.32 o 
   6   4  10      144.93      144.71     20.34 o 
   7   4  10        7.20       -6.45     16.98 o 
   8   4  10       38.13       86.67     30.66 o 
   1   5  10     1231.78     1240.05     25.82 o 
   2   5  10      635.80      638.75     21.35 o 
   3   5  10      171.90      169.88     15.29 o 
   4   5  10       53.73       57.81     14.01 o 
   5   5  10        7.78       10.22     12.49 o 
   6   5  10       10.31        4.93     16.19 o 
   7   5  10       16.25       50.48     27.69 o 
   8   5  10       61.68      112.93     32.89 o 
   0   6  10      340.45      324.12     36.51 o 
   1   6  10      147.06      161.19     19.77 o 
   2   6  10      215.27      238.69     16.57 o 
   3   6  10       98.34       92.45     11.73 o 
   4   6  10      191.19      214.17     16.86 o 
   5   6  10       37.62        2.56     12.08 o 
   6   6  10        8.42        5.07     17.19 o 
   7   6  10        3.32      -10.15     25.93 o 
   8   6  10       32.27       70.41     28.22 o 
   1   7  10      700.79      730.91     30.65 o 
   2   7  10      184.33      196.18     15.39 o 
   3   7  10      484.32      504.05     19.36 o 
   4   7  10       80.65       87.51     12.26 o 
   5   7  10      119.07       97.35     18.04 o 
   6   7  10       44.84       63.38     17.37 o 
   7   7  10       32.08       12.97     26.78 o 
   0   8  10      517.36      537.37     35.07 o 
   1   8  10      294.64      314.80     25.75 o 
   2   8  10      245.24      261.72     17.85 o 
   3   8  10       16.32        5.06      9.75 o 
   4   8  10        4.38        5.03     10.09 o 
   5   8  10      166.47      198.31     21.59 o 
   6   8  10      131.49      168.85     20.26 o 
   7   8  10       71.01       33.32     25.67 o 
   1   9  10      174.83      176.08     15.40 o 
   2   9  10       41.55       36.45     10.26 o 
   3   9  10      143.49      177.67     16.81 o 
   4   9  10      377.35      353.66     15.82 o 
   5   9  10      109.61       94.60     21.41 o 
   6   9  10      141.54      136.73     32.42 o 
   7   9  10       22.08       -2.71     26.94 o 
   0  10  10      642.41      683.99     39.06 o 
   1  10  10      139.39      112.20     17.34 o 
   2  10  10      284.98      331.60     18.62 o 
   3  10  10       44.76       52.74     15.40 o 
   4  10  10       17.39       24.69     11.75 o 
   5  10  10      172.37      214.68     22.38 o 
   6  10  10       38.89       40.02     18.65 o 
   7  10  10       57.14       68.82     29.44 o 
   1  11  10       32.53       15.12     15.48 o 
   2  11  10       10.21       11.58     12.95 o 
   3  11  10       22.65       16.38     10.70 o 
   4  11  10       53.15       58.21     14.05 o 
   5  11  10       28.11       22.45     14.27 o 
   6  11  10       23.71       34.95     19.03 o 
   7  11  10       40.78       24.39     31.09 o 
   0  12  10      622.55      626.43     39.70 o 
   1  12  10      170.51      133.55     18.31 o 
   2  12  10       32.73       35.22     21.92 o 
   3  12  10      482.87      497.84     20.56 o 
   4  12  10      103.42      155.20     36.08 o 
   5  12  10      216.02      282.86     20.71 o 
   6  12  10       50.73       36.69     24.15 o 
   1  13  10      245.91      254.38     22.29 o 
   2  13  10       34.44       45.38     16.64 o 
   3  13  10        1.84       10.24     12.77 o 
   4  13  10      116.27      134.33     32.52 o 
   5  13  10      142.86      118.97     25.48 o 
   6  13  10       18.94       -3.23     20.17 o 
   0  14  10      197.84      171.75     29.60 o 
   1  14  10       99.56      108.49     20.94 o 
   2  14  10        5.01       -9.17     12.31 o 
   3  14  10       18.05       10.63     13.88 o 
   4  14  10      181.04      245.48     62.57 o 
   5  14  10       25.37       39.43     18.73 o 
   6  14  10       75.29      103.36     41.61 o 
   1  15  10       28.14        4.38     13.37 o 
   2  15  10      102.06       75.48     14.70 o 
   3  15  10      169.93      180.31     29.60 o 
   4  15  10       80.01      103.19     22.80 o 
   5  15  10       89.69       89.35     21.00 o 
   6  15  10       91.79       61.44     22.48 o 
   0  16  10       46.01       15.41     25.45 o 
   1  16  10       32.95       16.22     13.79 o 
   2  16  10       73.86       43.93     14.87 o 
   3  16  10       21.19       38.61     17.86 o 
   4  16  10       15.92        9.64     18.49 o 
   5  16  10      131.53      139.30     24.11 o 
   1  17  10       23.47       12.71     18.50 o 
   2  17  10       62.58       80.92     15.24 o 
   3  17  10       63.22       78.68     20.39 o 
   4  17  10        1.30      -26.52     17.68 o 
   5  17  10       16.36        7.42     20.06 o 
   0  18  10       55.86       12.44     27.63 o 
   1  18  10       89.45       89.86     23.51 o 
   2  18  10       13.09       17.14     14.73 o 
   3  18  10        9.75       16.03     21.02 o 
   4  18  10      103.68      155.59     61.51 o 
   1  19  10       27.50       13.23     14.45 o 
   2  19  10       43.49       39.67     30.45 o 
   3  19  10       75.93       75.63     20.23 o 
   4  19  10       47.39       63.25     22.09 o 
   0  20  10       39.57       41.72     30.98 o 
   1  20  10       62.59       51.57     20.29 o 
   2  20  10        0.11       15.45     18.88 o 
   3  20  10       13.53       16.81     19.39 o 
   1  21  10       54.20       89.01     18.18 o 
   2  21  10        5.57      -13.98     19.95 o 
   0  22  10      120.44      126.40     23.33 o 
   2   0  11     2176.02     2149.71     61.09 o 
   4   0  11      366.80      368.22     33.05 o 
   6   0  11      127.21      136.57     30.93 o 
   0   1  11       15.34       26.08     14.03 o 
   1   1  11      402.01      387.04     16.06 o 
   2   1  11      231.55      255.07     15.81 o 
   3   1  11       60.73       60.35     11.95 o 
   4   1  11       37.26       46.45     16.10 o 
   5   1  11       89.27       92.76     24.84 o 
   6   1  11       33.08       34.49     18.30 o 
   7   1  11       39.68       30.92     19.91 o 
   1   2  11      260.08      284.89     14.94 o 
   2   2  11       21.21       22.08     11.21 o 
   3   2  11      447.62      407.18     19.56 o 
   4   2  11       65.90       46.83     13.39 o 
   5   2  11        4.73        3.73     17.35 o 
   6   2  11       91.55      146.91     21.52 o 
   7   2  11       43.57       49.04     19.38 o 
   0   3  11      103.46       76.34     16.31 o 
   1   3  11      126.54      135.19     15.10 o 
   2   3  11      143.87      125.65     14.79 o 
   3   3  11      393.32      367.64     18.25 o 
   4   3  11       15.31        1.63     13.08 o 
   5   3  11        0.43        3.01     20.03 o 
   6   3  11       43.17       44.22     18.95 o 
   7   3  11       39.18       43.06     28.11 o 
   1   4  11      112.40       90.71     11.77 o 
   2   4  11       22.02       14.81     10.67 o 
   3   4  11       59.93       70.33     13.81 o 
   4   4  11      150.94      138.24     16.95 o 
   5   4  11       26.21       20.26     15.94 o 
   6   4  11       16.71       15.40     18.18 o 
   7   4  11       10.59       -5.85     27.95 o 
   0   5  11      424.91      403.62     23.65 o 
   1   5  11       15.23       -4.96      9.80 o 
   2   5  11      152.19      186.84     16.56 o 
   3   5  11      215.90      236.32     23.36 o 
   4   5  11      267.06      262.56     18.85 o 
   5   5  11       53.38       60.51     15.40 o 
   6   5  11       61.50       77.46     20.44 o 
   7   5  11       10.21        2.71     28.75 o 
   1   6  11      276.57      310.31     16.72 o 
   2   6  11      109.48      140.75     20.16 o 
   3   6  11      169.13      223.28     24.58 o 
   4   6  11       34.65       51.40     14.33 o 
   5   6  11       39.58       68.65     18.27 o 
   6   6  11        5.95      -13.19     18.40 o 
   7   6  11       15.68      -21.95     28.48 o 
   0   7  11       90.64      105.64     18.75 o 
   1   7  11      512.26      519.97     21.06 o 
   2   7  11      351.52      328.20     17.50 o 
   3   7  11       48.00       36.75     19.27 o 
   4   7  11        3.23      -19.73     13.15 o 
   5   7  11      112.05      128.23     20.83 o 
   6   7  11        0.69       -5.46     18.33 o 
   1   8  11       25.63       14.08     11.86 o 
   2   8  11      199.58      218.98     17.95 o 
   3   8  11        2.52       -0.15     13.59 o 
   4   8  11      132.16      146.57     18.08 o 
   5   8  11       65.40       49.21     18.99 o 
   6   8  11       21.52       43.28     19.92 o 
   0   9  11      284.67      301.15     29.55 o 
   1   9  11       48.68       41.35     15.48 o 
   2   9  11       45.51       43.83     13.19 o 
   3   9  11       31.38       49.14     14.50 o 
   4   9  11        5.18       16.88     14.21 o 
   5   9  11       35.75       25.34     17.33 o 
   6   9  11       16.86       17.75     30.08 o 
   1  10  11      138.61       91.59     18.37 o 
   2  10  11      175.78      208.38     18.22 o 
   3  10  11      178.02      180.52     16.91 o 
   4  10  11       70.42       66.39     19.61 o 
   5  10  11        3.30        5.30     15.63 o 
   6  10  11       69.66       25.93     29.76 o 
   0  11  11      556.45      529.45     38.90 o 
   1  11  11       33.25        2.70     16.46 o 
   2  11  11       89.95       75.86     18.22 o 
   3  11  11       12.03       30.87     19.93 o 
   4  11  11       12.31      -10.44     21.39 o 
   5  11  11      215.04      231.45     20.69 o 
   6  11  11        1.05       -9.62     29.65 o 
   1  12  11        5.00       12.15     17.36 o 
   2  12  11      337.58      377.28     24.02 o 
   3  12  11       97.89      120.01     20.04 o 
   4  12  11      191.22      224.68     23.80 o 
   5  12  11       14.52       22.55     18.92 o 
   0  13  11      172.16      201.78     31.99 o 
   1  13  11       37.16       44.98     35.21 o 
   2  13  11       33.14       46.67     18.97 o 
   3  13  11       17.15       24.94     47.03 o 
   4  13  11      112.05      139.81     22.23 o 
   5  13  11       71.97       53.68     21.47 o 
   1  14  11        1.61        1.55     16.61 o 
   2  14  11      131.21      156.90     23.25 o 
   3  14  11       67.36       60.05     26.15 o 
   4  14  11       54.04       48.83     19.56 o 
   5  14  11       11.81        6.45     21.03 o 
   0  15  11      225.11      214.16     32.84 o 
   1  15  11       84.27       45.53     19.43 o 
   2  15  11       67.26       59.82     19.44 o 
   3  15  11       60.22       78.28     27.42 o 
   4  15  11       27.48       24.44     19.61 o 
   1  16  11        0.45      -24.53     18.47 o 
   2  16  11       71.16      106.09     32.47 o 
   3  16  11       86.79       68.07     30.50 o 
   4  16  11        0.30      -18.87     19.53 o 
   0  17  11       15.61       60.53     29.81 o 
   1  17  11       25.04       40.06     20.67 o 
   2  17  11        5.87        4.95     20.88 o 
   3  17  11       80.68      100.16     22.41 o 
   1  18  11       15.97        0.73     27.69 o 
   2  18  11       38.60       13.98     31.83 o 
   0  19  11       20.08       22.43     30.34 o 
   1  19  11      149.27      174.76     31.03 o 
   0   0  12      687.19      701.95     43.31 o 
   2   0  12      121.07      139.03     20.05 o 
   4   0  12       96.98       90.55     26.89 o 
   6   0  12      144.41      166.97     35.34 o 
   1   1  12      282.61      296.60     21.69 o 
   2   1  12       59.23       39.52     12.62 o 
   3   1  12       45.28       55.25     12.83 o 
   4   1  12      139.87      161.24     21.77 o 
   5   1  12        8.66       12.21     28.56 o 
   6   1  12        4.73        5.05     20.72 o 
   0   2  12      380.34      397.91     26.54 o 
   1   2  12      228.46      241.22     24.70 o 
   2   2  12       23.49       23.17     12.23 o 
   3   2  12       11.87       16.92     14.17 o 
   4   2  12       28.42       20.42     14.72 o 
   5   2  12       37.65       67.07     26.25 o 
   6   2  12        9.47        0.27     20.62 o 
   1   3  12      101.82      119.65     17.36 o 
   2   3  12       43.63       28.69     13.22 o 
   3   3  12       98.84      117.34     16.63 o 
   4   3  12      102.03       73.32     16.86 o 
   5   3  12        4.88       12.76     17.29 o 
   6   3  12        8.46       12.53     20.89 o 
   0   4  12      299.00      318.80     23.72 o 
   1   4  12       60.60       49.09     12.34 o 
   2   4  12      166.25      204.28     17.51 o 
   3   4  12       16.60       39.02     31.70 o 
   4   4  12        9.80       17.94     14.54 o 
   5   4  12        2.43      -10.28     19.05 o 
   6   4  12       33.22       64.48     21.44 o 
   1   5  12       59.49       37.40     12.20 o 
   2   5  12      131.07      114.79     21.29 o 
   3   5  12       40.30       49.15     15.85 o 
   4   5  12       32.02       17.22     14.82 o 
   5   5  12        4.16      -17.95     19.71 o 
   0   6  12      211.45      237.93     33.85 o 
   1   6  12       59.76       56.78     14.42 o 
   2   6  12       46.18       42.80     15.06 o 
   3   6  12       17.19        5.57     13.92 o 
   4   6  12       16.46       -0.08     15.00 o 
   5   6  12       91.94      117.90     21.76 o 
   1   7  12       68.06       66.88     15.26 o 
   2   7  12      143.18      182.74     19.03 o 
   3   7  12       38.07       35.66     14.92 o 
   4   7  12       67.62       52.12     15.86 o 
   5   7  12        5.75        3.86     18.44 o 
   0   8  12       24.67       60.69     24.29 o 
   1   8  12      209.52      190.25     18.62 o 
   2   8  12       51.22       52.07     15.13 o 
   3   8  12       64.42       54.76     15.19 o 
   4   8  12       36.85        2.44     15.64 o 
   5   8  12      111.68       94.55     23.01 o 
   1   9  12       51.88       39.85     19.08 o 
   2   9  12      192.97      183.93     19.03 o 
   3   9  12       14.32       13.80     16.38 o 
   4   9  12       79.27      102.39     17.47 o 
   5   9  12       31.64       30.28     19.99 o 
   0  10  12      267.05      217.72     33.00 o 
   1  10  12      107.64      103.32     20.16 o 
   2  10  12        6.80      -26.35     17.57 o 
   3  10  12      130.93      106.66     18.41 o 
   4  10  12      201.91      248.44     26.38 o 
   5  10  12       17.52       15.86     20.41 o 
   1  11  12       38.43       13.11     21.39 o 
   2  11  12       42.02       42.81     19.65 o 
   3  11  12       45.86       46.28     20.81 o 
   4  11  12       35.23       47.35     25.14 o 
   0  12  12      106.88      116.06     31.19 o 
   1  12  12       59.61       73.05     21.00 o 
   2  12  12       10.88      -27.79     18.52 o 
   3  12  12      130.28      119.31     23.33 o 
   4  12  12      112.20       92.36     36.99 o 
   1  13  12      118.67       94.06     22.05 o 
   2  13  12       15.74       -2.00     25.91 o 
   3  13  12      127.68      105.70     21.93 o 
   0  14  12       42.44       25.56     29.02 o 
   1  14  12       11.32       29.33     20.73 o 
   2  14  12       94.46      110.63     23.19 o 
   3  14  12       69.34       55.75     30.34 o 
   1  15  12       19.36       24.21     20.80 o 
   2  15  12       50.16       12.57     21.61 o 
   0  16  12       28.58       21.20     28.32 o 
   1  16  12       17.02      -15.36     37.89 o 
   2   0  13      191.44      152.77     23.49 o 
   4   0  13       20.02       29.23     30.18 o 
   0   1  13       56.39       55.89     26.70 o 
   1   1  13       90.85       80.53     14.34 o 
   2   1  13      121.67      121.28     15.20 o 
   3   1  13       83.35      103.49     18.08 o 
   4   1  13       72.00       88.42     21.72 o 
   1   2  13       48.70       44.20     20.54 o 
   2   2  13      125.93      112.73     21.88 o 
   3   2  13       24.02       35.67     16.33 o 
   4   2  13       20.00       16.09     32.84 o 
   0   3  13      257.87      339.92     36.53 o 
   1   3  13       16.81        8.05     12.77 o 
   2   3  13      215.56      279.27     23.95 o 
   3   3  13       20.08       23.23     20.28 o 
   4   3  13       16.34       31.13     20.11 o 
   1   4  13       24.33       36.41     13.94 o 
   2   4  13       17.91       28.11     15.46 o 
   3   4  13        3.99       -1.01     15.89 o 
   4   4  13       55.12       61.76     18.92 o 
   0   5  13      186.60      193.12     24.67 o 
   1   5  13       19.29       -1.33     13.34 o 
   2   5  13       12.71        4.27     16.11 o 
   3   5  13       77.49       95.49     18.24 o 
   4   5  13       35.28       41.19     16.92 o 
   1   6  13        6.74       17.27     15.40 o 
   2   6  13      187.26      182.71     19.32 o 
   3   6  13        8.31      -14.55     16.22 o 
   4   6  13       44.62       69.32     18.95 o 
   0   7  13       14.59       46.61     25.77 o 
   1   7  13       29.73       22.67     15.81 o 
   2   7  13       29.03       16.96     15.45 o 
   3   7  13      110.45      112.75     18.65 o 
   1   8  13       23.66       17.66     25.41 o 
   2   8  13       19.59       11.97     16.28 o 
   3   8  13       32.10       22.06     16.87 o 
   0   9  13        4.95       10.58     28.27 o 
   1   9  13       17.83       -9.59     19.84 o 
   2   9  13       28.35       10.45     16.98 o 
   3   9  13       45.76       24.99     17.75 o 
   1  10  13        2.41      -30.49     20.32 o 
   2  10  13       45.59       29.09     21.26 o 
   0  11  13       15.04      -10.79     28.27 o 
   1  11  13       50.09       47.72     22.47 o 
   2  11  13       90.66       94.59     23.12 o 
   1  12  13       40.38       44.53     23.06 o 
   0   0  14      196.00      259.44     39.06 o 
   1   1  14        8.51       -8.26     14.23 o 
   0   2  14        9.17       -1.38     19.69 o 
   1   2  14       42.60       35.49     14.61 o 
   1   3  14       13.65       29.20     14.49 o 
   0   4  14       24.39       46.19     20.10 o 
   1   4  14        0.13       -6.59     14.65 o 
                                                 
